# Supplementary material for: Crystal structure of Ag3Dy2(NO3)9 and qu­anti­tative comparison to isotypic compounds
Source: Acta Crystallogr E Crystallogr Commun. 2023 Jun 2;79(Pt 7):600–4. doi: 10.1107/S2056989023004747 (PMC10439438; doi:10.1107/S2056989023004747)
Supplement: Supplementary file 1 [file e-79-00600-sup1.cif]

##############################################################################
#                                                                            #
# This CIF contains the data in a paper accepted for publication in          #
# Acta Crystallographica Section E. It conforms to the requirements of       #
# Notes for Authors for Acta Crystallographica Section E, and has been       #
# peer reviewed under the auspices of the IUCr Commission on Journals.       #
#                                                                            #
# Full details of the Crystallographic Information File format               #
# are given in the paper "The Crystallographic Information File (CIF):       #
# a New Standard Archive File for Crystallography" by S. R. Hall, F. H.      #
# Allen and I. D. Brown [Acta Cryst. (1991), A47, 655-685].                  #
#                                                                            #
# The current version of the core CIF dictionary is obtainable from          #
# ftp://ftp.iucr.org/pub/cif_core.dic.                                       #
#                                                                            #
# Software is freely available for graphical display of the structure(s)     #
# in this CIF. For information consult the CIF software page                 #
# http://www.iucr.org/resources/cif/software.                                #
#                                                                            #
# This file may be used for bona fide research purposes within the           #
# scientific community so long as proper attribution is given to the journal # 
# article from which it was obtained.                                        #
#                                                                            #
##############################################################################
data_global
_audit_creation_method     'SHELXL-2014/7'
_journal_date_recd_electronic     2023-04-04
_journal_date_accepted     2023-05-30
_journal_name_full     'Acta Crystallographica, Section E'
_journal_year     2023
_journal_volume     79
_journal_issue      1
_journal_page_first     0
_journal_page_last     0
_journal_paper_category     GI
_journal_paper_doi     10.1107/S2056989023004747
_journal_coeditor_code     PK2686
_publ_contact_author_name     'Klein, Wilhelm'
_publ_contact_author_address
; Technical University of Munich
  School of Natural Sciences
  Department of Chemistry
  Lichtenbergstra\&se 4
  85747 Garching
  Germany
;
_publ_contact_author_email     'wilhelm.klein@tum.de'
_publ_contact_author_fax     '+49 89 289-13186'
_publ_contact_author_phone     '+49 89 289-14610'
_publ_section_title
;
Crystal structure of Ag~3~Dy~2~(NO~3~)~9~ and quantitative comparison to
isotypic compounds
;
_publ_section_title_footnote     .
loop_
    _publ_author_name
    _publ_author_footnote
    _publ_author_address
    'Klein, Wilhelm' ?
; Technical University of Munich
  School of Natural Sciences
  Department of Chemistry
  Lichtenbergstra\&se 4
  85747 Garching
  Germany
;
_publ_section_synopsis
;
The crystal structure of the title compound and its particular relation to
isotypic compounds is considered.
;
data_I
_audit_creation_method     'SHELXL-2014/7'
_chemical_name_systematic     'Trisilver Didysprosium nonanitrate'
_chemical_name_common     ?
_chemical_formula_moiety     '3 Ag, 2 Dy, 9(N O3)'
_chemical_formula_sum     'Ag3 Dy2 N9 O27'
_chemical_formula_iupac     'Ag3 Dy2 (N O3)9'
_chemical_formula_weight     1206.70
_chemical_absolute_configuration     ?
_space_group_crystal_system     cubic
_space_group_name_H-M_alt     'P 41 3 2'
_space_group_name_Hall     'P 4bd 2ab 3'
loop_
    _space_group_symop_operation_xyz
    'x, y, z'
    '-x+1/2, -y, z+1/2'
    '-x, y+1/2, -z+1/2'
    'x+1/2, -y+1/2, -z'
    'z, x, y'
    'z+1/2, -x+1/2, -y'
    '-z+1/2, -x, y+1/2'
    '-z, x+1/2, -y+1/2'
    'y, z, x'
    '-y, z+1/2, -x+1/2'
    'y+1/2, -z+1/2, -x'
    '-y+1/2, -z, x+1/2'
    'y+3/4, x+1/4, -z+1/4'
    '-y+3/4, -x+3/4, -z+3/4'
    'y+1/4, -x+1/4, z+3/4'
    '-y+1/4, x+3/4, z+1/4'
    'x+3/4, z+1/4, -y+1/4'
    '-x+1/4, z+3/4, y+1/4'
    '-x+3/4, -z+3/4, -y+3/4'
    'x+1/4, -z+1/4, y+3/4'
    'z+3/4, y+1/4, -x+1/4'
    'z+1/4, -y+1/4, x+3/4'
    '-z+1/4, y+3/4, x+1/4'
    '-z+3/4, -y+3/4, -x+3/4'
_cell_length_a     13.2004(4)
_cell_length_b     13.2004(4)
_cell_length_c     13.2004(4)
_cell_angle_alpha     90
_cell_angle_beta     90
_cell_angle_gamma     90
_cell_volume     2300.2(2)
_cell_formula_units_Z     4
_cell_measurement_reflns_used     63387
_cell_measurement_theta_min     2.18
_cell_measurement_theta_max     30.72
_cell_measurement_temperature     223(2)
_exptl_crystal_description     plate
_exptl_crystal_colour     yellow
_exptl_crystal_size_max     0.4
_exptl_crystal_size_mid     0.3
_exptl_crystal_size_min     0.1
_exptl_crystal_density_diffrn     3.485
_exptl_crystal_F_000     2208
_exptl_absorpt_coefficient_mu     9.066
_exptl_absorpt_correction_type     empirical
_exptl_absorpt_process_details
;
(X-AREA; Stoe & Cie, 2015)
;
_exptl_absorpt_correction_T_min     0.0012
_exptl_absorpt_correction_T_max     0.2151
_diffrn_ambient_temperature     223(2)
_diffrn_source     'Genix 3D HF Mo'
_diffrn_source_power     0.050
_diffrn_source_voltage     50
_diffrn_source_current     1.000
_diffrn_radiation_type     'Mo K\a'
_diffrn_radiation_wavelength     0.71073
_diffrn_radiation_monochromator     'Graded multilayer mirror'
_diffrn_measurement_device_type     'Stoe StadiVari'
_diffrn_measurement_method     '\w scans'
_diffrn_detector     'Pilatus300K'
_diffrn_detector_area_resol_mean     5.81
_diffrn_reflns_number     37326
_diffrn_reflns_av_R_equivalents     0.1590
_diffrn_reflns_av_unetI/netI     0.0244
_diffrn_reflns_theta_min     2.182
_diffrn_reflns_theta_max     25.992
_diffrn_reflns_theta_full     25.242
_diffrn_measured_fraction_theta_max     1.000
_diffrn_measured_fraction_theta_full     1.000
_diffrn_reflns_limit_h_min     -16
_diffrn_reflns_limit_h_max     16
_diffrn_reflns_limit_k_min     -16
_diffrn_reflns_limit_k_max     16
_diffrn_reflns_limit_l_min     -16
_diffrn_reflns_limit_l_max     16
_refine_special_details
;
 Refined as a 2-component inversion twin.
;
_reflns_number_total     763
_reflns_number_gt     715
_reflns_threshold_expression     'I > 2\s(I)'
_refine_ls_structure_factor_coef     Fsqd
_refine_ls_matrix_type     full
_refine_ls_R_factor_all     0.0482
_refine_ls_R_factor_gt     0.0445
_refine_ls_wR_factor_gt     0.1187
_refine_ls_wR_factor_ref     0.1220
_refine_ls_goodness_of_fit_ref     1.177
_refine_ls_restrained_S_all     1.177
_refine_ls_number_reflns     763
_refine_ls_number_parameters     65
_refine_ls_number_restraints     0
_refine_ls_hydrogen_treatment     undef
_refine_ls_weighting_scheme     calc
_refine_ls_weighting_details
             'w=1/[\s^2^(Fo^2^)+(0.0538P)^2^+51.0589P] where P=(Fo^2^+2Fc^2^)/3'
_atom_sites_solution_hydrogens     .
_atom_sites_solution_primary     direct
_atom_sites_solution_secondary     difmap
_refine_ls_shift/su_max     0.000
_refine_ls_shift/su_mean     0.000
_refine_diff_density_max     2.009
_refine_diff_density_min     -1.070
_refine_ls_extinction_method     none
_refine_ls_extinction_coef     .
_refine_ls_abs_structure_details
;
 Refined as an inversion twin
;
_refine_ls_abs_structure_Flack     0.18(6)
loop_
    _atom_type_symbol
    _atom_type_description
    _atom_type_scat_dispersion_real
    _atom_type_scat_dispersion_imag
    _atom_type_scat_source
    'Ag' 'Ag' -0.8971 1.1015
                         'International Tables Vol C Tables 4.2.6.8 and 6.1.1.4'
    'Dy' 'Dy' -0.1892 4.4098
                         'International Tables Vol C Tables 4.2.6.8 and 6.1.1.4'
    'N' 'N' 0.0061 0.0033
                         'International Tables Vol C Tables 4.2.6.8 and 6.1.1.4'
    'O' 'O' 0.0106 0.0060
                         'International Tables Vol C Tables 4.2.6.8 and 6.1.1.4'
_computing_data_collection
;
<i>X-AREA</i> (Stoe & Cie, 2015)
;
_computing_cell_refinement
;
<i>X-AREA</i> (Stoe & Cie, 2015)
;
_computing_data_reduction
;
<i>X-AREA</i> (Stoe & Cie, 2015)
;
_computing_structure_solution
;
<i>SHELXS97</i> (Sheldrick, 2008)
;
_computing_structure_refinement
;
<i>SHELXL2014/7</i> (Sheldrick, 2015)
;
_computing_molecular_graphics
;
<i>DIAMOND 3.2k</i> (Brandenburg & Putz (2018)
;
_computing_publication_material
;
<i>SHELX</i> (Sheldrick, 2008) and <i>publCIF</i> (Westrip,
2010)
;
loop_
    _atom_site_type_symbol
    _atom_site_label
    _atom_site_fract_x
    _atom_site_fract_y
    _atom_site_fract_z
    _atom_site_U_iso_or_equiv
    _atom_site_adp_type
    _atom_site_calc_flag
    _atom_site_occupancy
    _atom_site_disorder_assembly
    _atom_site_disorder_group
    Ag Ag 0.42059(11) 0.1250 0.17059(11) 0.0411(6) Uani d 1 . .
    Dy Dy 0.03885(6) 0.03885(6) 0.03885(6) 0.0233(4) Uani d 1 . .
    N N1 0.2541(9) 0.1250 0.0041(9) 0.014(4) Uani d 1 . .
    O O1 0.1852(8) 0.1250 -0.0648(8) 0.021(3) Uani d 1 . .
    O O2 0.2346(8) 0.0854(8) 0.0870(8) 0.022(2) Uani d 1 . .
    N N2 0.3881(11) 0.3676(11) 0.1011(10) 0.023(3) Uani d 1 . .
    O O3 0.4747(8) 0.3304(9) 0.0888(9) 0.025(2) Uani d 1 . .
    O O4 0.3674(8) 0.4493(8) 0.0530(9) 0.024(2) Uani d 1 . .
    O O5 0.3217(10) 0.3253(11) 0.1508(9) 0.035(3) Uani d 1 . .
loop_
    _atom_site_aniso_label
    _atom_site_aniso_U_11
    _atom_site_aniso_U_22
    _atom_site_aniso_U_33
    _atom_site_aniso_U_12
    _atom_site_aniso_U_13
    _atom_site_aniso_U_23
    Ag 0.0260(7) 0.0713(17) 0.0260(7) -0.0052(7) -0.0006(8) 0.0052(7)
    Dy 0.0233(4) 0.0233(4) 0.0233(4) 0.0002(3) 0.0002(3) 0.0002(3)
    N1 0.015(5) 0.011(8) 0.015(5) 0.000(4) -0.001(7) 0.000(4)
    O1 0.022(5) 0.017(7) 0.022(5) -0.005(4) -0.003(6) 0.005(4)
    O2 0.026(6) 0.022(5) 0.018(5) 0.001(4) 0.000(5) 0.007(4)
    N2 0.019(7) 0.031(8) 0.018(7) -0.006(6) 0.001(5) -0.004(6)
    O3 0.015(5) 0.030(6) 0.029(6) 0.005(5) 0.005(5) 0.008(5)
    O4 0.022(6) 0.017(5) 0.033(7) 0.001(5) -0.001(5) 0.000(5)
    O5 0.036(7) 0.043(8) 0.027(6) -0.014(6) 0.008(6) 0.007(6)
_geom_special_details
;
 All esds (except the esd in the dihedral angle between two l.s. planes)
 are estimated using the full covariance matrix.  The cell esds are taken
 into account individually in the estimation of esds in distances, angles
 and torsion angles; correlations between esds in cell parameters are only
 used when they are defined by crystal symmetry.  An approximate (isotropic)
 treatment of cell esds is used for estimating esds involving l.s. planes.
;
loop_
    _geom_bond_atom_site_label_1
    _geom_bond_atom_site_label_2
    _geom_bond_site_symmetry_2
    _geom_bond_distance
    _geom_bond_publ_flag
    Ag O5 9 2.383(15) ?
    Ag O5 20_554 2.383(15) ?
    Ag O2 22_554 2.741(11) ?
    Ag O2 . 2.741(11) ?
    Ag O4 20_554 2.793(11) ?
    Ag O4 9 2.793(11) ?
    Ag O5 22_554 2.960(15) ?
    Ag O5 . 2.960(15) ?
    Ag N2 20_554 2.972(14) ?
    Ag N2 9 2.972(14) ?
    Ag O3 . 3.004(11) ?
    Ag O3 22_554 3.004(11) ?
    Dy O3 12_554 2.557(11) ?
    Dy O3 8_545 2.557(11) ?
    Dy O3 4_455 2.557(11) ?
    Dy O4 4_455 2.572(11) ?
    Dy O4 12_554 2.572(11) ?
    Dy O4 8_545 2.572(11) ?
    Dy O1 9 2.626(2) ?
    Dy O1 5 2.626(2) ?
    Dy O1 . 2.626(2) ?
    Dy O2 . 2.732(11) ?
    Dy O2 5 2.732(11) ?
    Dy O2 9 2.732(11) ?
    N1 O2 . 1.240(14) ?
    N1 O2 22_554 1.240(14) ?
    N1 O1 . 1.29(2) ?
    O1 Dy 15_554 2.626(2) ?
    N2 O5 . 1.230(17) ?
    N2 O3 . 1.255(18) ?
    N2 O4 . 1.281(18) ?
    N2 Ag 5 2.972(14) ?
    O3 Dy 4 2.557(11) ?
    O4 Dy 4 2.572(11) ?
    O4 Ag 5 2.793(11) ?
    O5 Ag 5 2.383(15) ?
loop_
    _geom_angle_atom_site_label_1
    _geom_angle_atom_site_label_2
    _geom_angle_atom_site_label_3
    _geom_angle_site_symmetry_1
    _geom_angle_site_symmetry_3
    _geom_angle
    _geom_angle_publ_flag
    O5 Ag O5 9 20_554 154.7(6) ?
    O5 Ag O2 9 22_554 120.7(4) ?
    O5 Ag O2 20_554 22_554 83.8(4) ?
    O5 Ag O2 9 . 83.8(4) ?
    O5 Ag O2 20_554 . 120.7(4) ?
    O2 Ag O2 22_554 . 46.8(4) ?
    O5 Ag O4 9 20_554 109.2(4) ?
    O5 Ag O4 20_554 20_554 48.8(3) ?
    O2 Ag O4 22_554 20_554 115.5(3) ?
    O2 Ag O4 . 20_554 162.3(3) ?
    O5 Ag O4 9 9 48.8(3) ?
    O5 Ag O4 20_554 9 109.2(4) ?
    O2 Ag O4 22_554 9 162.3(3) ?
    O2 Ag O4 . 9 115.5(3) ?
    O4 Ag O4 20_554 9 82.1(5) ?
    O5 Ag O5 9 22_554 116.8(5) ?
    O5 Ag O5 20_554 22_554 73.3(5) ?
    O2 Ag O5 22_554 22_554 74.9(3) ?
    O2 Ag O5 . 22_554 64.8(3) ?
    O4 Ag O5 20_554 22_554 116.5(3) ?
    O4 Ag O5 9 22_554 96.8(3) ?
    O5 Ag O5 9 . 73.3(5) ?
    O5 Ag O5 20_554 . 116.8(5) ?
    O2 Ag O5 22_554 . 64.8(3) ?
    O2 Ag O5 . . 74.9(3) ?
    O4 Ag O5 20_554 . 96.8(3) ?
    O4 Ag O5 9 . 116.5(3) ?
    O5 Ag O5 22_554 . 136.1(5) ?
    O5 Ag N2 9 20_554 133.8(4) ?
    O5 Ag N2 20_554 20_554 23.4(4) ?
    O2 Ag N2 22_554 20_554 99.1(3) ?
    O2 Ag N2 . 20_554 142.2(4) ?
    O4 Ag N2 20_554 20_554 25.4(3) ?
    O4 Ag N2 9 20_554 97.1(3) ?
    O5 Ag N2 22_554 20_554 94.4(4) ?
    O5 Ag N2 . 20_554 108.1(3) ?
    O5 Ag N2 9 9 23.4(4) ?
    O5 Ag N2 20_554 9 133.8(4) ?
    O2 Ag N2 22_554 9 142.2(4) ?
    O2 Ag N2 . 9 99.1(3) ?
    O4 Ag N2 20_554 9 97.1(3) ?
    O4 Ag N2 9 9 25.4(3) ?
    O5 Ag N2 22_554 9 108.1(3) ?
    O5 Ag N2 . 9 94.4(4) ?
    N2 Ag N2 20_554 9 117.8(5) ?
    O5 Ag O3 9 . 107.3(4) ?
    O5 Ag O3 20_554 . 75.0(4) ?
    O2 Ag O3 22_554 . 66.5(3) ?
    O2 Ag O3 . . 103.9(3) ?
    O4 Ag O3 20_554 . 61.3(3) ?
    O4 Ag O3 9 . 127.5(3) ?
    O5 Ag O3 22_554 . 132.0(3) ?
    O5 Ag O3 . . 42.9(3) ?
    N2 Ag O3 20_554 . 65.8(3) ?
    N2 Ag O3 9 . 119.9(4) ?
    O5 Ag O3 9 22_554 75.0(4) ?
    O5 Ag O3 20_554 22_554 107.3(4) ?
    O2 Ag O3 22_554 22_554 103.9(3) ?
    O2 Ag O3 . 22_554 66.5(3) ?
    O4 Ag O3 20_554 22_554 127.5(3) ?
    O4 Ag O3 9 22_554 61.3(3) ?
    O5 Ag O3 22_554 22_554 42.9(3) ?
    O5 Ag O3 . 22_554 132.0(3) ?
    N2 Ag O3 20_554 22_554 119.9(4) ?
    N2 Ag O3 9 22_554 65.8(3) ?
    O3 Ag O3 . 22_554 170.1(5) ?
    O3 Dy O3 12_554 8_545 116.77(16) ?
    O3 Dy O3 12_554 4_455 116.77(16) ?
    O3 Dy O3 8_545 4_455 116.77(16) ?
    O3 Dy O4 12_554 4_455 118.6(3) ?
    O3 Dy O4 8_545 4_455 76.0(4) ?
    O3 Dy O4 4_455 4_455 50.0(3) ?
    O3 Dy O4 12_554 12_554 50.0(3) ?
    O3 Dy O4 8_545 12_554 118.6(3) ?
    O3 Dy O4 4_455 12_554 76.0(4) ?
    O4 Dy O4 4_455 12_554 70.6(4) ?
    O3 Dy O4 12_554 8_545 76.0(4) ?
    O3 Dy O4 8_545 8_545 50.0(3) ?
    O3 Dy O4 4_455 8_545 118.6(3) ?
    O4 Dy O4 4_455 8_545 70.6(4) ?
    O4 Dy O4 12_554 8_545 70.6(4) ?
    O3 Dy O1 12_554 9 66.9(4) ?
    O3 Dy O1 8_545 9 67.4(3) ?
    O3 Dy O1 4_455 9 168.5(4) ?
    O4 Dy O1 4_455 9 139.4(2) ?
    O4 Dy O1 12_554 9 112.0(4) ?
    O4 Dy O1 8_545 9 72.6(3) ?
    O3 Dy O1 12_554 5 168.5(4) ?
    O3 Dy O1 8_545 5 66.9(4) ?
    O3 Dy O1 4_455 5 67.4(3) ?
    O4 Dy O1 4_455 5 72.6(3) ?
    O4 Dy O1 12_554 5 139.4(2) ?
    O4 Dy O1 8_545 5 112.0(4) ?
    O1 Dy O1 9 5 106.9(3) ?
    O3 Dy O1 12_554 . 67.4(3) ?
    O3 Dy O1 8_545 . 168.5(4) ?
    O3 Dy O1 4_455 . 66.9(4) ?
    O4 Dy O1 4_455 . 112.0(4) ?
    O4 Dy O1 12_554 . 72.6(3) ?
    O4 Dy O1 8_545 . 139.4(2) ?
    O1 Dy O1 9 . 106.9(3) ?
    O1 Dy O1 5 . 106.9(3) ?
    O3 Dy O2 12_554 . 65.6(4) ?
    O3 Dy O2 8_545 . 122.7(4) ?
    O3 Dy O2 4_455 . 108.3(3) ?
    O4 Dy O2 4_455 . 158.2(3) ?
    O4 Dy O2 12_554 . 104.7(3) ?
    O4 Dy O2 8_545 . 129.0(4) ?
    O1 Dy O2 9 . 62.4(2) ?
    O1 Dy O2 5 . 103.1(4) ?
    O1 Dy O2 . . 47.8(4) ?
    O3 Dy O2 12_554 5 122.7(4) ?
    O3 Dy O2 8_545 5 108.3(3) ?
    O3 Dy O2 4_455 5 65.6(4) ?
    O4 Dy O2 4_455 5 104.7(3) ?
    O4 Dy O2 12_554 5 129.0(4) ?
    O4 Dy O2 8_545 5 158.2(3) ?
    O1 Dy O2 9 5 103.1(4) ?
    O1 Dy O2 5 5 47.8(4) ?
    O1 Dy O2 . 5 62.4(2) ?
    O2 Dy O2 . 5 60.9(4) ?
    O3 Dy O2 12_554 9 108.3(3) ?
    O3 Dy O2 8_545 9 65.6(4) ?
    O3 Dy O2 4_455 9 122.7(4) ?
    O4 Dy O2 4_455 9 129.0(4) ?
    O4 Dy O2 12_554 9 158.2(3) ?
    O4 Dy O2 8_545 9 104.7(3) ?
    O1 Dy O2 9 9 47.8(4) ?
    O1 Dy O2 5 9 62.4(2) ?
    O1 Dy O2 . 9 103.1(4) ?
    O2 Dy O2 . 9 60.9(4) ?
    O2 Dy O2 5 9 60.9(4) ?
    O2 N1 O2 . 22_554 122.9(18) ?
    O2 N1 O1 . . 118.5(9) ?
    O2 N1 O1 22_554 . 118.5(9) ?
    N1 O1 Dy . . 98.7(3) ?
    N1 O1 Dy . 15_554 98.7(3) ?
    Dy O1 Dy . 15_554 162.6(6) ?
    N1 O2 Dy . . 94.9(9) ?
    N1 O2 Ag . . 95.1(9) ?
    Dy O2 Ag . . 169.6(5) ?
    O5 N2 O3 . . 122.7(15) ?
    O5 N2 O4 . . 119.7(14) ?
    O3 N2 O4 . . 117.4(13) ?
    O5 N2 Ag . 5 50.3(9) ?
    O3 N2 Ag . 5 170.4(11) ?
    O4 N2 Ag . 5 69.4(8) ?
    N2 O3 Dy . 4 97.0(9) ?
    N2 O3 Ag . . 95.2(9) ?
    Dy O3 Ag 4 . 157.7(5) ?
    N2 O4 Dy . 4 95.6(8) ?
    N2 O4 Ag . 5 85.1(8) ?
    Dy O4 Ag 4 5 170.9(5) ?
    N2 O5 Ag . 5 106.3(11) ?
    N2 O5 Ag . . 98.0(11) ?
    Ag O5 Ag 5 . 148.6(5) ?
_shelx_space_group_comment
;
The symmetry employed for this shelxl refinement is uniquely defined
by the following loop, which should always be used as a source of
symmetry information in preference to the above space-group names.
They are only intended as comments.
;
_shelx_hkl_file
;
  -7   8  -5   42.21   46.78   0
  -5  14  -1  201.26  103.74   0
  -5  16  -2   51.59  108.25   0
  -4  17  -1  218.42  128.69   0
  -3   4   0 1545.56   62.84   0
  -3   6   1  203.51   53.10   0
  -2   6   2  564.95   58.21   0
  -1   4   2  404.64   52.89   0
  -1  15   3  144.68  129.55   0
   0  14   4  -73.62  121.98   0
   0  17   3  201.13  161.75   0
   1  10   5  342.81   76.97   0
   1  11   5   70.58   90.10   0
   2  15   5  157.20  151.46   0
   4  14   6  -14.59  130.14   0
   7   9   7  418.62   75.54   0
   7  13   7   22.37  122.81   0
   8   8   7    2.47   54.66   0
   9  14   7  191.92  142.15   0
  10   4   6   34.45   38.79   0
  -6  14  -3   12.38   87.18   0
  -5  13  -1   23.15   93.68   0
  -4  18  -2  -68.34  118.17   0
  -3  15   1  -20.29  129.47   0
   0   8   4   27.22   53.39   0
   1  16   4  146.45  138.61   0
   2   7   5   36.46   43.46   0
   2  14   5  399.47  130.77   0
   3   3   4  809.22   40.14   0
   3  16   5   49.99  140.01   0
   4   8   6 1567.28   73.13   0
   5  15   6  -10.09  140.77   0
   7  10   7   15.01   74.81   0
   7  11   7  153.46   94.70   0
   8   9   7   27.50   67.82   0
   8  13   7   73.55  105.41   0
   9   2   5  182.82   36.50   0
   9   8   7   -8.98   52.72   0
  10   8   7   73.86   51.04   0
  10  14   7   20.57  123.48   0
  11   2   5  208.47   30.33   0
  11   8   7   90.71   49.31   0
  12  13   7  165.55  110.52   0
  -4  14   0   -5.32  106.14   0
  -3  17   0   70.61  123.65   0
  -2   4   1  297.35   52.42   0
  -2  17   1   46.43  151.56   0
  -1   7   3  141.53   51.15   0
  -1  14   3  246.63  122.14   0
   0  13   4  104.69  100.47   0
   2  17   4   54.25  146.43   0
   4   9   6  229.82   72.82   0
   6   3   5 1076.39   42.68   0
   7   5   6  545.94   43.73   0
   8  10   7   -6.99   76.42   0
   9   9   7  100.82   63.20   0
   9  12   7   60.07  101.36   0
   9  13   7  -24.50  110.13   0
  10   2   5  329.03   32.07   0
  10  13   7  227.84  109.68   0
  11   9   7  -19.52   63.88   0
  11  13   7   21.08   96.42   0
  12   9   7   27.73   50.48   0
  12  10   7   41.14   56.53   0
  12  11   7  -19.81   71.11   0
  12  12   7   35.92   82.31   0
  -7   9  -5  694.02   58.35   0
  -6  13  -3  179.05   82.41   0
  -5   9  -1 1012.02   79.12   0
  -5  12  -1  439.03   96.02   0
  -5  15  -2  173.49   94.07   0
  -4  16  -1   50.81  110.47   0
  -3  14   1  387.20  125.68   0
   0   9   4  437.06   65.39   0
   0  10   4  -13.52   72.96   0
   0  11   4  965.36   98.85   0
   0  12   4 1243.10  103.81   0
   2   8   5  414.56   57.19   0
   3  15   5  -23.77  132.46   0
   4  10   6   96.82   78.51   0
   4  11   6  112.62   76.95   0
   5  14   6  147.29  122.58   0
   6   6   6 1049.27   56.56   0
   9  10   7   41.15   71.44   0
   9  11   7   26.52   82.98   0
  10   9   7   48.68   57.56   0
  10  10   7   -4.21   68.68   0
  10  11   7  362.68   87.94   0
  10  12   7   60.10   89.49   0
  11  10   7  321.25   69.90   0
  11  11   7  -47.21   71.96   0
  11  12   7  137.18   83.32   0
  -7  10  -5    2.09   49.66   0
  -7  11  -5  277.03   58.21   0
  -6   8  -3  495.56   65.95   0
  -6  12  -3  587.34   85.87   0
  -6  15  -4   86.92   79.29   0
  -5   6  -2 2695.65   69.28   0
  -5  11  -1  138.50   81.73   0
  -5  16  -3  201.78  100.09   0
  -4  17  -2   71.35  115.35   0
  -3  13   1  203.67  112.72   0
  -3  16   0  155.87  117.10   0
  -2  16   1  160.14  131.98   0
  -1   8   3  507.16   56.91   0
  -1  12   3   61.23   90.54   0
  -1  13   3   75.36   95.48   0
   0   5   3  744.58   43.50   0
   0  15   3  523.75  127.70   0
   1  14   4  256.48  128.26   0
   1  17   3  231.91  127.04   0
   2   9   5  254.54   70.84   0
   2  10   5  455.69   81.35   0
   2  11   5  323.69   93.22   0
   2  12   5  -26.17   93.34   0
   2  16   4   56.60  120.99   0
   3   6   5 1045.04   44.87   0
   4  16   5  172.79  133.91   0
   5  13   6  328.73  116.99   0
   8   5   6  175.06   36.79   0
  -7   7  -6    0.41   33.44   0
  -5  14  -2  342.57   96.21   0
  -5  17  -4    7.99   85.03   0
  -4  12   0 1397.52  105.57   0
  -4  15  -1  100.97  103.68   0
  -1   9   3  531.63   70.06   0
  -1  11   3  623.09   88.95   0
   0  17   2  139.63  143.93   0
   4  15   5  276.62  134.75   0
   5  12   6  -35.48  102.06   0
   7  14   6  327.00  128.06   0
   9   5   6   59.83   40.17   0
  11   5   6  237.46   36.16   0
  -6  14  -4   -9.83   76.56   0
  -4   9   0  459.02   67.45   0
  -4  11   0 1332.68   96.09   0
  -3   8   1  628.28   59.76   0
  -3  17  -1   49.66  135.37   0
  -2   8   2  446.84   54.66   0
  -2  12   2 1061.14  105.29   0
  -2  15   1  216.28  125.22   0
  -2  17   0   61.55  138.12   0
  -1  15   2  176.14  124.52   0
  -1  17   1  170.93  144.89   0
   0   3   2 1057.14   47.37   0
   1   7   4 1058.22   52.96   0
   1  13   4   91.62  102.34   0
   1  16   3  146.17  135.40   0
   2  15   4  143.27  141.20   0
   3   7   5 1226.46   54.32   0
   3  13   5  295.36  113.94   0
   3  16   4   34.17  137.82   0
   6   7   6  338.70   52.22   0
   7   3   5  925.49   43.56   0
   7   6   6  313.65   44.58   0
   8  14   6    3.13  144.42   0
  -5  13  -2  327.05   83.32   0
  -5  15  -3   35.95   91.11   0
  -4  14  -1  115.74  108.78   0
  -4  16  -2   78.04  107.67   0
  -3  18  -2   61.64  118.55   0
  -2  10   2  880.04   79.31   0
  -1   5   2 4425.89   69.91   0
   2   5   4  178.06   33.81   0
   2  17   3  243.54  143.48   0
   3   0   2  934.00   15.27   0
   3  12   5   94.94   99.76   0
   4  14   5  247.72  120.46   0
   6   8   6  109.26   67.72   0
   7   1   4  759.37   27.37   0
   7  13   6   80.54  119.14   0
   9  14   6  -16.29  126.49   0
  10  14   6   42.95  137.14   0
  -6  13  -4  154.59   75.43   0
  -5  16  -4   78.14   93.06   0
  -4  18  -4  133.85  102.59   0
  -3   3  -1  156.70   28.51   0
  -3   5   0 1091.58   46.22   0
  -2  18  -1  120.61  137.19   0
  -1  14   2  123.79  100.77   0
   0   6   3 3149.62   64.12   0
   0  13   3   76.76  105.31   0
   1   8   4  303.85   50.58   0
   1   9   4  955.70   75.92   0
   1  10   4  214.98   72.04   0
   1  15   3  145.79  119.20   0
   2  14   4  262.56  116.57   0
   3   8   5  907.27   62.50   0
   3   9   5  824.47   70.28   0
   3  10   5  267.25   82.54   0
   3  11   5  362.11   92.64   0
   6   9   6  -52.69   68.71   0
   7  12   6  469.78  111.84   0
  12   6   6   80.72   33.24   0
  12  13   6  236.45  120.18   0
  -7   8  -6   76.81   34.82   0
  -5   7  -2   22.01   42.73   0
  -5  12  -2  -29.48   79.19   0
  -3  14   0  -41.17  102.56   0
  -3  16  -1   88.38  105.32   0
  -2   5   1 4696.70   69.73   0
  -2  16   0   24.78  115.92   0
   1  17   2  177.91  141.57   0
   3   4   4 1987.50   45.36   0
   4   6   5   -6.33   35.32   0
   4  13   5  956.84  113.03   0
   6  15   5  154.01  135.00   0
   7   8   6   66.46   64.47   0
   7  11   6  181.44   95.11   0
   8  12   6  117.66  102.67   0
   9   6   6  -63.04   42.03   0
   9  13   6  180.75  105.36   0
  10   6   6  510.98   47.05   0
  11  13   6   44.66  115.15   0
  12  12   6   11.53   93.33   0
  -7   6  -7  -16.66   18.14   0
  -6  12  -4  342.14   67.05   0
  -6  14  -5  116.42   70.04   0
  -5  11  -2  443.65   75.45   0
  -5  14  -3  132.26   76.79   0
  -4  13  -1   75.62   85.47   0
  -4  15  -2  373.66   91.49   0
  -3  17  -2   69.76  116.60   0
  -1  13   2   95.19  106.40   0
   0  12   3  -35.49   88.34   0
   2  13   4  219.99  106.15   0
   4  12   5  172.17   95.42   0
   7   9   6  183.29   67.78   0
   7  10   6  562.74   79.90   0
   8   7   6   58.97   52.69   0
   9  12   6  329.29  104.62   0
  11  12   6  110.13   99.93   0
  12   7   6  211.64   41.63   0
  -7   9  -6  196.27   38.97   0
  -6   7  -4 1082.17   51.44   0
  -5   8  -2  455.93   52.42   0
  -5   9  -2  287.10   61.49   0
  -5  10  -2  497.15   63.84   0
  -3  13   0  -15.26   89.70   0
  -3  18  -3  119.66  109.81   0
  -2  17  -1  187.58  117.04   0
  -1   3   1 9392.95   69.70   0
  -1  17   0  -24.47  124.98   0
   0   7   3 1092.49   47.17   0
   0  11   3  -20.81   70.46   0
   0  15   2    5.24   97.63   0
   1   2   2 5420.16   46.14   0
   4   7   5  340.83   41.14   0
   4  11   5  569.45   83.81   0
   5  16   4  240.66  120.02   0
   6  14   5  393.51  112.27   0
   8   8   6  764.79   68.02   0
   8  10   6   69.30   77.84   0
   8  11   6  -18.96   85.74   0
   8  15   5  132.52  137.65   0
   9   7   6  150.38   49.64   0
   9  11   6   81.36   85.61   0
  10   7   6  359.08   47.99   0
  11   7   6   90.22   44.82   0
  11  11   6   29.17   84.22   0
  12   8   6   40.78   50.64   0
  12  10   6  -59.15   72.07   0
  12  11   6   33.61   83.24   0
  -6  11  -4   86.93   63.66   0
  -4  16  -3  164.42   92.65   0
  -4  17  -4  -41.11   85.25   0
  -3  15  -1   34.75   98.06   0
  -2   3   0 1394.63   35.60   0
  -2  15   0  -82.29  106.95   0
  -1   6   2 4837.88   73.60   0
  -1  12   2   34.53   86.54   0
   0   8   3  240.79   48.82   0
   0   9   3 1523.36   69.37   0
   0  10   3  157.44   69.35   0
   1  16   2   56.57  112.56   0
   2   3   3  311.27   26.74   0
   2  15   3  586.44  117.01   0
   4   8   5  815.83   58.31   0
   4  10   5  417.76   74.88   0
   4  15   4  136.19  111.87   0
   8   9   6  124.30   68.54   0
   9   8   6  185.63   55.35   0
   9   9   6  441.93   65.61   0
   9  10   6   57.55   78.70   0
  10   8   6   59.53   51.33   0
  10  10   6  271.45   79.88   0
  10  11   6  377.89   84.08   0
  11   8   6  -51.93   54.10   0
  11   9   6   24.46   59.08   0
  11  10   6  231.55   73.39   0
  12   9   6  369.69   59.77   0
  -6   8  -4 2495.31   66.30   0
  -6  10  -4  135.96   52.75   0
  -6  13  -5  286.03   61.19   0
  -5   5  -3  920.48   39.42   0
  -5  16  -5  -14.91   67.30   0
  -4  11  -1  306.97   81.86   0
  -3   6   0 3995.70   72.12   0
  -3  12   0   73.48   83.55   0
  -2   6   1 4883.02   75.38   0
   0  14   2 1578.74  117.56   0
   2   1   2 5478.73   35.92   0
   2   7   4   85.54   42.59   0
   2  10   4  349.30   68.09   0
   2  11   4   87.55   79.78   0
   3  13   4   -5.21  102.70   0
   3  16   3   29.46  120.18   0
   5  12   5  569.03   91.79   0
  -6   9  -4  302.80   53.09   0
  -4   7  -1 1124.51   55.92   0
  -4  10  -1  238.61   65.86   0
  -3  16  -2   79.27   94.97   0
  -1   7   2  816.18   48.62   0
  -1  10   2  187.30   64.48   0
   0  16   1  652.42  118.99   0
   1   5   3  791.76   37.94   0
   1  17   1   62.82  128.32   0
   2   9   4 1204.01   88.39   0
   3   2   3  301.98   24.66   0
   3   5   4  298.30   27.74   0
   4  14   4  194.53  102.43   0
   5  11   5  -21.35   73.21   0
   5  15   4  392.00  105.34   0
   8  14   5   36.94  116.05   0
  -5  14  -4  245.96   74.09   0
  -4   8  -1  285.29   50.03   0
  -4   9  -1  956.19   66.50   0
  -4  15  -3  -27.92   77.48   0
  -3  14  -1  397.22   90.81   0
  -3  17  -3  158.45   94.84   0
  -2  16  -1  179.11  100.36   0
  -1   8   2 1219.27   54.68   0
  -1   9   2 1046.07   63.79   0
  -1  14   1   42.62  104.24   0
  -1  16   0  559.47  107.07   0
   1  15   2  209.04  100.90   0
   4  16   3  120.71  116.80   0
   9  14   5  187.56  113.33   0
  -6  12  -5   37.80   55.23   0
  -5  15  -5  -24.90   69.32   0
  -4  16  -4   38.38   77.49   0
  -4  17  -5    2.15   69.69   0
  -2   7   1  763.02   44.98   0
  -2  10   1  240.47   59.24   0
  -2  17  -2  111.09   99.47   0
   0  13   2  875.54  102.03   0
   3  15   3  764.03  115.38   0
   4  13   4  272.62   94.64   0
   8   4   5  623.09   33.07   0
  -7   7  -7  749.55   29.79   0
  -5  11  -3  541.17   69.28   0
  -3  15  -2  696.98   93.28   0
  -2   8   1 1103.08   55.21   0
   0  15   1  -80.14   99.04   0
   1   6   3  181.77   33.34   0
   1  11   3  628.01   74.13   0
   2  13   3  202.84   88.99   0
   3  11   4  230.77   76.55   0
   4   4   4   53.90   30.09   0
   5  14   4  221.01   94.04   0
   9   1   4  538.38   19.61   0
   9  13   5  110.03   94.68   0
  10  13   5  175.21  112.35   0
  12   4   5   22.56   21.87   0
   0  12   2   45.76   80.60   0
   1  10   3 1256.63   77.08   0
   1  14   2  134.15   88.09   0
   1  16   1  111.84   95.05   0
   2  17   1  194.59  105.12   0
   3  10   4 1031.07   73.35   0
   3  14   3  -44.74  103.78   0
   5  16   3  231.65  104.09   0
   6   7   5  743.94   52.18   0
   7   5   5  544.67   32.64   0
   7  15   4  325.27  113.34   0
   8  12   5  640.46  100.66   0
   9   4   5  -12.19   28.43   0
  11   1   4  158.99   15.39   0
  13  12   5   21.82   87.94   0
  -6  11  -5  561.14   57.97   0
  -5  10  -3  353.63   52.68   0
  -5  13  -4  835.69   68.65   0
  -4  12  -2   65.74   71.42   0
  -4  14  -3  461.07   75.15   0
  -3  16  -3   67.26   86.00   0
  -3  17  -4  103.57   83.03   0
  -3  18  -5   36.24   76.18   0
   1   8   3  481.02   49.09   0
   2  15   2   69.48   88.05   0
   3   7   4  853.51   43.42   0
   3   8   4  216.03   47.45   0
   3   9   4  163.83   57.54   0
   3  16   2  124.04   98.62   0
   4  15   3  127.36   93.40   0
   6  14   4  127.99   96.96   0
   7  11   5  327.20   80.95   0
   9  12   5   46.40   90.74   0
  10   1   4  149.59   15.97   0
  10   4   5  227.12   29.32   0
  11  12   5   54.10   91.20   0
  12  12   5  -55.55   89.50   0
  13  11   5  104.02   77.31   0
  -5  14  -5  111.21   64.00   0
  -4  15  -4   54.78   74.23   0
  -1   4   1 2007.66   35.38   0
  -1  12   1    2.04   70.51   0
  -1  16  -1   68.64   87.76   0
   0   5   2  308.79   26.98   0
   0  11   2  548.97   69.47   0
   0  14   1   34.59   78.02   0
   1  17   0    3.87  101.27   0
   2  12   3  954.31   88.61   0
   6  16   3  213.28  101.07   0
   7   6   5  635.06   40.95   0
   7  10   5    6.85   69.94   0
   8   5   5   63.33   32.52   0
   8  11   5  165.37   78.11   0
   9  15   4   38.51  118.38   0
  10  12   5  129.54   85.84   0
  -6   6  -5   -4.63   26.43   0
  -5   7  -3 1755.92   50.12   0
  -5   8  -3 1369.30   50.82   0
  -5   9  -3 1110.68   56.06   0
  -4  11  -2  215.20   64.60   0
  -4  16  -5   66.94   71.48   0
  -3   4  -1 1205.78   36.81   0
  -2  17  -3  246.91   95.29   0
  -2  18  -4   99.16   87.17   0
   0  10   2 2383.33   79.05   0
   0  17  -1   67.32   98.63   0
   1  13   2  139.00   75.54   0
   3  13   3  395.76   87.49   0
   4   5   4  979.73   35.10   0
   5  15   3  -29.30   82.14   0
   7   7   5  537.12   47.93   0
   7   8   5  -12.34   59.96   0
   7   9   5  890.84   75.08   0
   9  11   5  140.75   78.85   0
  10  11   5   -8.12   76.66   0
  11  11   5  130.76   77.23   0
  12   5   5  208.52   27.20   0
  12  11   5   49.58   75.04   0
  13  10   5  171.29   63.36   0
  -6  12  -6  175.88   45.85   0
  -5  12  -4   25.47   55.36   0
  -4  13  -3  -11.55   64.65   0
  -2  14  -1  132.12   74.32   0
  -1  17  -2  236.61   85.68   0
  -1  18  -3   64.82   95.04   0
   0   2   1  118.57   10.19   0
   1  15   1  362.35   78.65   0
   2  11   3  204.11   65.59   0
   2  16   1  202.61   86.06   0
   3  17   1  189.36   91.99   0
   4  14   3  449.69   86.84   0
   4  16   2   31.14   93.83   0
   5  12   4   83.46   70.21   0
   6  13   4  234.27   81.00   0
   7   2   4   70.10   16.35   0
   8  10   5   31.98   64.68   0
   9   5   5   23.60   28.33   0
  12  10   5  115.56   66.23   0
  13   8   5  199.50   45.45   0
  13   9   5   51.41   53.12   0
  -4   5  -2  181.04   27.05   0
  -4  10  -2  436.96   52.36   0
  -3  15  -3  645.20   77.32   0
   0   7   2  675.17   41.77   0
   0   8   2  230.75   42.36   0
   0   9   2  212.64   54.58   0
   0  13   1  123.40   74.07   0
   2   5   3 4138.61   54.66   0
   4   6   4  267.08   33.83   0
   4   9   4  312.59   56.07   0
   8   7   5   -8.14   47.06   0
   8   8   5  -61.33   52.17   0
   8   9   5  573.24   59.16   0
   9  10   5  470.93   65.67   0
   9  14   4  232.22   98.14   0
  10   5   5  396.97   32.76   0
  10  10   5  398.04   65.91   0
  11  10   5   64.36   62.82   0
  11  14   4   17.70  109.43   0
  12   6   5  -12.08   31.27   0
  12   9   5  179.02   58.29   0
  -6   7  -5  948.70   38.37   0
  -6   8  -5  239.51   36.27   0
  -5  13  -5  -18.83   55.61   0
  -3  16  -4  119.48   73.21   0
  -3  17  -5   84.22   67.79   0
  -2  15  -2  -30.49   77.54   0
  -1   5   1  534.30   26.95   0
  -1  15  -1  243.07   80.23   0
   1  16   0  635.95   86.45   0
   2  17   0   -9.73   88.75   0
   3   3   3  148.29   16.67   0
   3  12   3 1770.72   91.12   0
   4   7   4  184.15   33.37   0
   5  11   4  595.12   72.04   0
   5  14   3  150.53   81.64   0
   5  16   2  167.39   94.92   0
   6   3   4  387.23   21.45   0
   6  12   4  261.20   76.61   0
   9   8   5  618.23   55.89   0
   9   9   5  462.13   61.47   0
  10   6   5  223.20   35.60   0
  10   9   5  384.68   55.88   0
  11   6   5  283.84   35.16   0
  12   7   5  126.31   38.63   0
  12   8   5  466.54   52.00   0
  13  13   4   77.93   98.79   0
  -6  11  -6  121.80   41.59   0
  -5  11  -4  627.73   55.05   0
  -5  14  -6  242.21   54.11   0
  -4  14  -4  139.91   59.49   0
  -4  15  -5  277.67   63.64   0
  -4  16  -6  246.88   59.25   0
  -2  13  -1   75.20   73.24   0
  -2  16  -3  145.84   75.24   0
   1  14   1  225.51   73.79   0
   2   6   3  417.78   31.95   0
   2   8   3 1051.24   49.48   0
   2   9   3 1250.87   64.54   0
   2  13   2  145.22   71.88   0
   3  16   1  117.84   86.35   0
   4  13   3   73.85   73.24   0
   7  15   3   90.55   90.82   0
   8  13   4   -8.77   81.59   0
   9   7   5  725.93   51.66   0
  10   7   5   68.61   42.32   0
  10   8   5  -33.64   44.73   0
  11   7   5  382.07   40.97   0
  11   8   5  124.36   43.89   0
  14  12   4    7.34   82.14   0
  -4   6  -2  466.47   31.80   0
  -4   8  -2  212.92   37.04   0
  -4  12  -3   18.62   56.44   0
  -2  17  -4  -65.56   69.43   0
  -1   6   1  -42.61   32.74   0
  -1   8   1  605.45   50.39   0
  -1  16  -2  202.41   73.99   0
   0  12   1   69.03   67.01   0
   1  11   2   67.32   58.65   0
   2   7   3 2574.74   62.07   0
   2  15   1  262.63   75.50   0
   3  11   3  327.54   65.84   0
   6  11   4   95.79   59.42   0
   6  16   2   34.15   88.43   0
   9  13   4  108.64   76.76   0
  10  13   4  133.88   81.34   0
  11  13   4  106.41  104.97   0
  -4   7  -2  102.33   31.39   0
  -3  14  -3   65.51   62.75   0
  -2   5   0  462.37   22.57   0
  -1  17  -3  169.89   74.30   0
   0  14   0  -77.59   68.66   0
   0  17  -2   36.41   79.50   0
   3  17   0  199.24   86.16   0
   4  12   3  -36.94   64.09   0
   5   9   4   40.34   49.22   0
   6  14   3   47.25   69.98   0
   8   2   4  126.92   19.62   0
   8  12   4   91.93   71.83   0
   9  15   3  169.87   96.34   0
  -5  10  -4  411.83   46.05   0
  -3  15  -4   84.28   56.91   0
  -3  17  -6   18.55   58.79   0
  -2   8   0   83.72   52.66   0
  -2  14  -2   53.90   68.50   0
  -1  12   0   74.76   55.78   0
   1   4   2  386.30   26.10   0
   1  10   2  314.82   57.72   0
   1  15   0 -104.76   64.53   0
   2  16   0   63.10   67.34   0
   4  16   1  131.61   84.45   0
   5   7   4  154.08   40.82   0
   5   8   4  999.18   50.20   0
   5  15   2  191.41   73.08   0
   7  14   3   59.97   78.79   0
   9  12   4  146.68   74.23   0
  12  12   4  146.61   82.80   0
  -6  10  -6  679.69   41.71   0
  -5   4  -4 1156.96   20.69   0
  -5  12  -5  459.53   47.71   0
  -4  11  -3  304.91   57.07   0
  -4  13  -4  213.88   53.84   0
  -3  16  -5  238.21   60.33   0
  -2   6   0  109.16   28.26   0
  -2   7   0  930.09   38.53   0
   2  14   1   88.50   65.73   0
   3   4   3  816.30   24.58   0
   3  13   2  181.10   68.07   0
   3  15   1  157.18   67.92   0
   4  14   2  206.36   71.62   0
   6   4   4  309.16   22.62   0
  10  12   4    6.33   71.18   0
  11  12   4  548.05   76.51   0
  13  11   4   40.01   65.40   0
  -5  13  -6  218.44   46.00   0
  -4  14  -5  160.40   48.42   0
  -4  15  -6  224.21   52.60   0
  -2  15  -3  621.61   70.25   0
  -2  16  -4   25.26   66.15   0
  -2  17  -5   79.07   63.74   0
  -1  15  -2  310.80   69.26   0
   1   9   2 1125.09   52.84   0
   2  17  -1  244.61   77.80   0
   3   9   3 1829.71   59.50   0
   4  11   3  224.53   61.22   0
   5  12   3  146.30   58.26   0
   6  13   3  166.80   63.46   0
   6  15   2    6.36   64.90   0
   7   3   4  595.94   21.00   0
   8  11   4  412.11   64.52   0
  12  11   4  344.68   70.97   0
  -5   9  -4   60.88   34.40   0
  -3  13  -3  437.98   61.06   0
  -1   2   0  126.01    7.79   0
  -1  11   0  205.92   51.84   0
  -1  16  -3   13.41   68.50   0
   0  10   1  -17.69   40.84   0
   0  13   0   -0.14   59.94   0
   0  16  -2  -72.03   70.79   0
   1   5   2 4812.97   48.66   0
   1   8   2 1220.56   47.77   0
   1  12   1   42.97   62.44   0
   2   2   2    8.14    8.46   0
   3   5   3  303.52   27.62   0
   3   8   3  257.80   36.42   0
   5  16   1  175.68   74.49   0
   7  13   3    1.41   69.88   0
   9  11   4  236.91   61.51   0
  10   2   4  240.00   15.19   0
  10  11   4   40.40   65.93   0
  10  14   3   90.21   81.81   0
  11  11   4  297.35   64.73   0
  11  14   3  282.70   90.79   0
  13  10   4  154.66   63.03   0
  -6   9  -6   15.12   30.03   0
  -6  11  -7  134.10   30.41   0
  -5  11  -5  -21.09   43.01   0
  -4  10  -3 1001.70   49.11   0
  -2  13  -2  242.14   61.43   0
   0   3   1 2050.15   23.64   0
   0  17  -3   93.50   67.55   0
   1   6   2 5229.03   59.72   0
   1   7   2  824.88   40.30   0
   1  14   0  -41.92   55.25   0
   2  15   0  -72.07   60.87   0
   3   6   3 2923.24   52.93   0
   3   7   3 1898.55   51.83   0
   3  16   0  131.39   69.88   0
   4  10   3 1084.16   59.70   0
   4  13   2  180.42   64.25   0
   5  14   2  497.16   69.12   0
   7  15   2  131.20   68.88   0
  -5   8  -4 1038.60   39.53   0
  -4  12  -4  266.42   47.21   0
  -3  14  -4  464.97   57.96   0
  -3  15  -5   40.45   50.28   0
  -3  16  -6  181.36   50.51   0
  -1  10   0   40.78   47.76   0
   0   9   1  590.80   43.11   0
   2  10   2 1154.63   64.69   0
   2  13   1   44.24   63.47   0
   3  14   1  359.28   66.55   0
   3  17  -1  147.92   66.59   0
   5  11   3  555.56   58.79   0
   6  12   3  820.35   63.87   0
   6  16   1   68.12   66.58   0
   7   4   4  123.33   22.53   0
   8   3   4  246.83   19.51   0
   8  15   2  356.62   81.12   0
   9  10   4  193.77   60.73   0
  10  10   4  217.05   56.66   0
  11  10   4  133.93   52.55   0
  12  10   4   18.86   55.20   0
  12  13   3   84.86   88.58   0
  13   9   4   54.81   49.06   0
  -5   1  -5   -8.35   13.19   0
  -2  14  -3  124.19   58.76   0
  -2  17  -6  131.51   53.95   0
   1  15  -1  323.96   66.03   0
   2  16  -1  246.80   67.92   0
   4   3   3  822.89   19.55   0
   6  14   2   53.33   59.98   0
   7   8   4  716.50   52.40   0
   8   9   4  236.56   53.55   0
   9  13   3  176.99   67.77   0
  10  13   3   83.34   68.96   0
  11  13   3  166.27   73.67   0
  12   3   4  -15.53   15.56   0
  14  12   3   16.98   72.65   0
  -6   8  -6  195.43   25.64   0
  -5   5  -4 1201.90   24.22   0
  -5   7  -4  301.23   28.55   0
  -5  12  -6   67.84   36.90   0
  -4  13  -5  772.01   51.02   0
  -4  14  -6   62.92   44.38   0
  -4  15  -7  215.07   42.03   0
  -2  15  -4  308.63   57.12   0
  -2  16  -5   41.38   56.56   0
  -1  14  -2   91.68   56.67   0
   0   8   1 2419.54   57.33   0
   1  11   1 2358.43   69.33   0
   3  11   2  179.04   56.18   0
   4  16   0  148.61   62.56   0
   5  13   2  177.27   61.14   0
   5  15   1  166.55   63.85   0
   7   5   4  222.20   25.36   0
   7   6   4  942.44   36.91   0
   7   7   4  451.26   41.90   0
   7  12   3  -19.86   61.31   0
   7  16   1  524.51   74.31   0
  10   9   4  155.01   48.07   0
  11   9   4  155.27   47.05   0
  12   9   4   80.25   45.64   0
  13   8   4  109.89   40.30   0
  13  12   3  116.95   71.26   0
  -6  10  -7  438.97   31.34   0
  -5  10  -5  651.99   43.28   0
  -5  13  -7    5.70   33.30   0
  -2   2  -1 5329.34   21.88   0
  -1   9   0  636.54   38.34   0
  -1  15  -3  133.81   59.55   0
  -1  16  -4  179.11   58.97   0
  -1  17  -5   23.77   60.02   0
   1  13   0  170.36   54.65   0
   1  17  -3  178.96   66.55   0
   2   9   2  368.37   43.19   0
   2  12   1  125.10   49.59   0
   2  14   0 1725.11   70.56   0
   3  15   0  532.56   63.31   0
   4   8   3  302.35   36.27   0
   4  12   2   43.99   52.21   0
   4  14   1  268.40   60.72   0
   4  17  -1  181.51   70.13   0
   5  10   3  340.20   52.62   0
   6  11   3  202.76   49.87   0
   7  14   2   70.57   58.95   0
   8   8   4  -21.44   45.93   0
   9   3   4  173.09   18.59   0
  10   3   4  615.20   21.02   0
  11   3   4  125.01   17.42   0
  12   8   4   -8.22   41.26   0
  12  12   3   47.17   73.12   0
  13   6   4  124.15   28.90   0
  13   7   4  219.56   34.02   0
  -4   3  -3  898.60   15.15   0
  -4  11  -4   19.18   41.83   0
  -3   9  -2 1404.33   46.90   0
  -3  16  -7   49.40   44.21   0
   0   4   1   82.42   13.33   0
   0   7   1  126.91   30.03   0
   0  16  -3  101.15   56.86   0
   1   1   1  785.50    8.40   0
   3  13   1  146.97   55.86   0
   3  16  -1   81.67   57.72   0
   4   4   3 2049.30   37.87   0
   5  16   0  234.18   66.53   0
   6  15   1   58.49   57.24   0
   8   7   4  619.14   40.45   0
   9   8   4  237.99   44.14   0
   9  12   3  118.18   62.25   0
  10   8   4  386.46   43.40   0
  10  12   3   57.30   65.89   0
  11   8   4  326.40   40.84   0
  11  12   3  151.39   68.16   0
  12   4   4   91.66   18.61   0
  12   7   4  119.51   35.11   0
  -6   7  -6  526.15   25.78   0
  -4   8  -3  388.33   30.41   0
  -3  13  -4  107.75   40.61   0
  -3  14  -5   37.23   42.34   0
  -3  15  -6  116.66   43.64   0
  -2  17  -7   13.65   46.22   0
   0   5   1 2658.79   33.55   0
   0   6   1 3507.13   47.20   0
   0  13  -1  132.77   50.39   0
   1  10   1 1838.30   59.12   0
   2   8   2  410.75   37.65   0
   4   6   3  443.57   36.17   0
   4   7   3  829.00   37.68   0
   5   9   3  935.12   50.55   0
   8   5   4  748.08   29.37   0
   8   6   4 2136.83   44.64   0
   9   7   4  789.60   44.82   0
  10  14   2  -65.13   73.33   0
  11   4   4   66.69   19.91   0
  11   7   4  159.17   34.07   0
  11  14   2  128.19   76.55   0
  12   5   4   64.09   24.13   0
  12   6   4  227.05   31.42   0
  13  11   3  219.28   63.87   0
  -3  11  -3  195.13   45.90   0
  -2  13  -3  177.86   45.56   0
  -1   8   0 2217.39   52.33   0
   1  14  -1  140.71   48.88   0
   2   7   2  465.60   34.89   0
   2  15  -1  224.92   49.75   0
   4   5   3  385.01   21.50   0
   4  11   2  179.56   50.85   0
   4  15   0    5.75   55.65   0
   5  12   2   60.31   49.26   0
   6  16   0  -12.35   61.10   0
   7  13   2  266.41   55.37   0
   7  15   1   37.67   56.51   0
   9   5   4   21.61   23.94   0
   9   6   4  409.36   29.61   0
  10   4   4  682.59   24.77   0
  10   6   4   87.83   33.31   0
  10   7   4  322.71   37.53   0
  11   5   4  450.66   31.21   0
  11   6   4   83.55   31.85   0
  12  11   3   39.01   61.26   0
  14  10   3   29.78   53.85   0
  -6   6  -6 1582.80   26.07   0
  -5  11  -6  467.17   37.36   0
  -4   7  -3  912.99   32.13   0
  -4  12  -5   88.24   37.14   0
  -4  14  -7  139.13   37.35   0
  -3   8  -2 1368.04   40.12   0
  -2  11  -2  220.35   47.53   0
  -2  14  -4  181.44   49.40   0
  -2  16  -6   45.49   46.95   0
  -1   3   0 2205.39   22.33   0
   1  12   0  109.10   46.34   0
   2  11   1  111.89   45.79   0
   2  13   0  966.17   60.54   0
   3  14   0  -46.74   49.53   0
   4  13   1   87.33   48.25   0
   4  16  -1  241.46   60.61   0
   5   8   3 1277.07   43.47   0
   8  15   1   95.91   69.64   0
  10   5   4  258.99   27.26   0
  10  11   3   92.08   56.52   0
  11  11   3  369.26   58.20   0
  13  13   2   25.21   80.19   0
  -6   5  -6  -16.95   11.14   0
  -6   9  -7  230.05   25.11   0
  -5  12  -7   72.64   33.20   0
  -4  10  -4  976.90   39.15   0
  -4  13  -6  141.49   36.27   0
  -3  16  -8   26.10   33.80   0
  -2  15  -5  190.01   41.89   0
  -2  17  -8    6.39   40.07   0
  -1  14  -3  361.58   49.98   0
  -1  15  -4  112.57   51.59   0
  -1  16  -5  105.69   50.20   0
   0  10   0  126.55   41.28   0
   0  15  -3  562.94   54.56   0
   0  17  -5  294.29   55.26   0
   1  17  -4  230.54   56.70   0
   2   4   2 2283.90   28.96   0
   2   6   2  583.68   28.82   0
   5  15   0   15.53   58.66   0
   6   9   3  292.65   42.44   0
   6  12   2   40.82   42.53   0
   6  14   1  684.97   59.22   0
   7  16   0   60.43   59.28   0
  12  13   2  -12.14   77.89   0
  13  10   3   78.07   53.98   0
  -3  12  -4  -12.27   40.72   0
  -1   6   0 3400.87   43.17   0
   0  12  -1  111.56   42.61   0
   0  16  -4  189.67   49.03   0
   3  -2   1   89.68    5.57   0
   3  15  -1  154.66   50.11   0
   4  10   2  405.18   42.42   0
   5   7   3 1460.77   40.21   0
   8  10   3  856.17   54.29   0
  10  13   2  103.66   59.55   0
  11  13   2  112.52   66.37   0
  12  10   3   50.70   50.88   0
  14   9   3  168.99   47.73   0
  -4   4  -3 2748.24   33.84   0
  -4   6  -3  725.20   23.38   0
  -3  10  -3    2.31   39.09   0
  -3  15  -7   38.28   38.44   0
  -2  12  -3  761.39   51.24   0
  -1   5   0 2713.01   31.76   0
  -1  10  -1 1790.03   55.11   0
   1   8   1  573.29   37.66   0
   1  13  -1 1589.67   60.21   0
   2  10   1  212.72   49.24   0
   2  14  -1   68.37   45.98   0
   3  16  -2  128.91   50.02   0
   3  17  -3    5.06   59.33   0
   4  14   0  -77.23   47.12   0
   5  13   1   74.67   50.39   0
   5  16  -1  202.93   54.63   0
   6  15   0  316.30   61.71   0
   7  12   2   73.79   44.56   0
   7  14   1  273.50   51.42   0
   9  10   3  806.70   55.80   0
  10  10   3   65.42   47.41   0
  11  10   3  162.65   49.64   0
  13  12   2   87.39   67.28   0
  -5   8  -5   67.28   29.33   0
  -5  10  -6  247.21   30.83   0
  -4  11  -5  537.93   39.75   0
  -4  14  -8   52.83   30.99   0
  -3  13  -5  189.48   39.53   0
  -3  14  -6   19.45   34.13   0
  -2  16  -7   71.34   40.64   0
  -1  17  -7  -14.44   43.01   0
   0   9   0  -25.36   29.15   0
   3   8   2 1165.85   41.45   0
   3  11   1  561.56   51.83   0
   3  13   0    7.81   40.99   0
   4  12   1  625.62   51.33   0
   5   6   3 1733.84   37.46   0
   8  14   1   36.57   56.54   0
  13   9   3   64.40   45.83   0
  14   8   3  513.01   42.35   0
  -4   9  -4  331.52   37.88   0
  -2  -1  -2 6157.94   31.34   0
  -2   3  -1   89.51    8.45   0
  -2   6  -1 6102.79   51.12   0
  -2  13  -4  167.97   41.71   0
  -2  15  -6  -20.78   39.01   0
  -1  16  -6  133.76   44.94   0
   0  17  -6  -17.79   45.17   0
   1  14  -2   70.38   46.69   0
   1  17  -5  -19.92   52.72   0
   2  12   0   80.44   40.09   0
   2  15  -2   15.02   42.82   0
   2  17  -4   90.96   53.10   0
   4   9   2 1586.54   47.62   0
   4  15  -1  125.83   49.26   0
   6  11   2 1414.08   53.90   0
   6  13   1    2.47   42.20   0
   6  16  -1  163.42   59.59   0
   7  15   0  161.44   55.54   0
   8   9   3  123.21   48.01   0
   9  12   2  309.18   51.76   0
  10  14   1  155.50   67.14   0
  11  12   2  -21.58   60.50   0
  11  14   1    9.07   66.54   0
  12   9   3  189.09   42.63   0
  12  12   2   17.81   61.75   0
  -6   8  -7   95.53   21.30   0
  -5  11  -7  377.67   30.61   0
  -5  12  -8  392.67   30.47   0
  -4  12  -6  262.13   33.26   0
  -4  13  -7  217.90   32.45   0
  -2  14  -5  315.20   44.71   0
  -1  13  -3  197.81   42.03   0
   0  11  -1  181.61   38.69   0
   0  14  -3  116.72   46.87   0
   0  16  -5  143.69   45.87   0
   1  16  -4  213.63   47.84   0
   3   7   2 2398.82   46.34   0
   4  16  -2  -41.45   49.87   0
   5  10   2  512.76   45.66   0
   5  14   0  154.55   48.72   0
   8  15   0   80.89   53.67   0
   9   9   3  161.84   43.97   0
  10   9   3  805.37   47.65   0
  10  12   2  739.43   58.90   0
  11   9   3   29.10   40.70   0
  13   8   3  152.79   43.08   0
  -3  11  -4  286.97   41.06   0
  -3  15  -8   45.40   30.78   0
  -2   5  -1 5696.43   40.09   0
  -2  16  -8  120.59   35.51   0
  -1   9  -1  145.82   29.50   0
  -1  14  -4  164.38   42.72   0
  -1  15  -5  180.23   40.70   0
  -1  17  -8   79.10   43.62   0
   0  15  -4    6.06   43.73   0
   1  10   0   27.41   35.55   0
   2   9   1  854.09   40.85   0
   3  14  -1  372.06   45.51   0
   5  12   1  650.21   44.81   0
   6   2   3  350.44   12.14   0
   7  11   2  241.33   40.11   0
   7  13   1   33.72   42.55   0
  13  13   1  379.26   77.29   0
  -3   9  -3 1814.82   41.36   0
  -3  14  -7   18.94   34.44   0
  -2  11  -3  233.93   40.39   0
   0   8   0 2003.49   44.10   0
   0  17  -7   83.27   49.32   0
   1   6   1  -45.40   24.47   0
   1  12  -1  127.51   37.75   0
   2  13  -1   63.78   38.24   0
   3   6   2  470.24   25.76   0
   3  15  -2  600.57   49.52   0
   3  16  -3   65.88   54.70   0
   4   8   2  190.01   27.97   0
   4  11   1  228.17   40.43   0
   4  13   0  109.21   40.25   0
   5  15  -1  240.47   49.15   0
   5  16  -2  153.32   53.08   0
   6  14   0   71.23   44.99   0
   8   8   3  -12.53   37.28   0
   8  13   1  128.60   51.95   0
  12   8   3    2.09   35.63   0
  12  11   2  -53.07   53.89   0
  12  13   1   28.07   72.11   0
  -6   9  -8  200.92   19.69   0
  -5   7  -5  872.05   26.08   0
  -4  10  -5  364.61   31.53   0
  -3  12  -5  217.29   34.55   0
  -3  13  -6  182.11   35.26   0
  -1  16  -7  381.10   43.62   0
   1  -2   0  120.23    5.63   0
   1   2   1  717.98    9.69   0
   1  17  -6  212.86   54.21   0
   2  11   0  543.11   39.74   0
   2  14  -2   83.37   40.87   0
   2  17  -5  -19.14   55.64   0
   3  12   0   48.04   36.06   0
   5   9   2  207.29   36.78   0
   6   3   3 2507.64   28.96   0
   6  12   1   69.53   38.83   0
   7   1   3  141.55   10.09   0
   9   8   3   96.99   39.91   0
   9  11   2  437.68   48.29   0
  10   8   3  626.85   41.77   0
  10  11   2  146.42   52.06   0
  10  13   1   43.09   55.21   0
  11   8   3  201.67   41.48   0
  11  11   2  423.24   56.27   0
  11  13   1  461.42   69.37   0
  13   7   3   33.96   33.57   0
  -2  12  -4  120.50   37.04   0
  -2  15  -7   65.31   36.00   0
   0  12  -2   96.76   36.61   0
   1   5   1  707.47   20.08   0
   1  13  -2   74.02   33.70   0
   2   8   1 1344.34   37.97   0
   2  15  -3  526.96   47.21   0
   3   5   2 5252.24   45.12   0
   4  14  -1  284.63   42.98   0
   5  13   0  205.07   45.30   0
   6  15  -1   57.53   47.57   0
   6  16  -2   42.59   54.04   0
   7  14   0  139.48   42.09   0
   8   7   3  527.25   37.68   0
  14  12   1   20.85   67.61   0
  -7   2  -8  867.83   12.14   0
  -4  13  -8   66.49   26.86   0
  -2  13  -5  213.10   35.80   0
  -2  14  -6    2.70   34.85   0
  -2  16  -9   56.78   31.31   0
  -1   8  -1  549.81   29.60   0
  -1  12  -3  -31.30   36.75   0
  -1  15  -6    6.32   37.28   0
   0   7   0  -18.45   27.29   0
   0  10  -1  -59.62   35.42   0
   0  16  -6  -26.17   40.30   0
   1   3   1 7915.06   36.17   0
   1   4   1 1766.39   25.65   0
   1   9   0  543.89   32.69   0
   1  16  -5  109.62   43.12   0
   3   4   2 2629.40   28.21   0
   4   7   2  134.04   28.68   0
   4  15  -2  427.88   48.02   0
   4  16  -3  100.16   47.46   0
   5  11   1  140.96   36.15   0
   7   6   3  201.95   22.69   0
   7  10   2  461.50   38.67   0
   7  12   1  538.30   41.90   0
   7  15  -1   53.82   48.66   0
   8  14   0   50.80   45.16   0
   9   7   3  316.32   35.15   0
  11   0   3   -2.61    5.74   0
  12   7   3   34.52   29.80   0
  13   6   3  166.67   28.08   0
  13  10   2   89.73   48.00   0
  13  12   1   90.26   67.07   0
  -6   7  -7   -9.77   15.45   0
  -5  10  -7  -12.04   23.81   0
  -4  11  -6   99.43   27.28   0
  -4  12  -7  103.94   27.49   0
  -3   8  -3  248.24   24.57   0
  -3  10  -4 1171.73   36.08   0
  -1  -1  -1  983.86    9.27   0
  -1  13  -4  128.73   36.71   0
  -1  14  -5  290.35   40.98   0
   0  14  -4  -55.12   39.16   0
   0  15  -5   13.00   36.80   0
   1  11  -1 2109.87   49.53   0
   1  15  -4  102.15   39.83   0
   3   9   1  762.84   36.22   0
   3  13  -1  103.43   37.61   0
   4  10   1  241.49   35.28   0
   4  12   0 1365.82   48.95   0
   5   8   2  503.21   32.98   0
   6   9   2  108.34   32.80   0
   7   5   3 1512.59   30.15   0
   8  15  -1  128.04   50.21   0
  10   0   3   78.86    7.49   0
  10   7   3  223.86   36.08   0
  11   7   3  208.16   31.47   0
  11  14   0  -15.38   63.25   0
  12  10   2  704.32   51.60   0
  13   5   3  197.99   23.77   0
  14   9   2  -23.75   43.88   0
  15  11   1  108.51   60.50   0
  -5   6  -5   96.92   17.36   0
  -5  11  -8   82.99   22.48   0
  -3  14  -8  435.03   35.03   0
  -2  10  -3  106.64   30.92   0
  -1  16  -8  133.22   36.64   0
   2   7   1  939.67   31.45   0
   2  10   0 2141.70   51.52   0
   3  11   0   23.02   34.11   0
   3  14  -2   36.60   38.37   0
   5  14  -1  225.99   44.01   0
   6  13   0   18.09   38.74   0
   7   2   3 1767.43   20.28   0
   8   6   3  518.98   29.95   0
   8  12   1  530.31   47.38   0
   9  10   2   26.02   38.78   0
   9  15  -1   81.24   60.47   0
  10  10   2   34.82   42.98   0
  11  10   2  175.92   41.15   0
  12   6   3  679.04   31.81   0
  12  12   1   34.99   56.84   0
  -4   7  -4  129.26   27.57   0
  -2  15  -8  203.49   32.45   0
   0   6   0  -22.68   18.51   0
   3  15  -3  628.01   45.35   0
   4   6   2  423.21   23.92   0
   5  15  -2  238.61   44.98   0
   5  16  -3  144.26   48.94   0
   6  11   1  477.78   40.55   0
   7   3   3 1653.00   23.49   0
   7   4   3  794.14   21.47   0
   7  13   0  793.39   47.15   0
   9   6   3  175.89   26.08   0
  10   6   3   80.34   28.89   0
  10  12   1  353.71   51.61   0
  11   6   3  202.08   31.67   0
  12   1   3   42.67    9.19   0
  13   4   3   59.27   16.42   0
  13   9   2  330.35   43.25   0
  14  11   1   32.21   55.67   0
  -4   9  -5   -0.26   23.72   0
  -3  11  -5  406.93   33.78   0
  -3  12  -6  621.25   33.08   0
  -3  13  -7   26.78   27.04   0
  -1   7  -1   32.48   19.16   0
   0   9  -1  498.89   28.70   0
   0  11  -2  520.44   34.40   0
   0  16  -7   12.65   38.77   0
   1  12  -2   68.69   34.53   0
   1  16  -6  -17.21   43.51   0
   2  13  -2  174.04   33.88   0
   2  16  -5  102.27   44.43   0
   4  13  -1  168.66   35.82   0
   5  10   1  343.91   36.11   0
   5  12   0  209.25   36.04   0
   6  14  -1  554.86   47.03   0
   6  15  -2    9.73   52.13   0
   6  16  -3  296.91   59.34   0
   8   5   3 1089.12   28.19   0
   8  13   0  632.40   47.66   0
  12   5   3  185.60   25.71   0
  14   8   2   74.81   39.24   0
  15  10   1   52.70   47.96   0
  -6   8  -8 1079.90   25.45   0
  -5   8  -6  220.63   22.24   0
  -2  14  -7   83.07   29.75   0
  -1  15  -7   -0.46   34.73   0
   1   8   0 2142.79   47.35   0
   2  14  -3    9.70   35.14   0
   4   9   1  911.52   33.35   0
   4  14  -2  135.20   38.74   0
   4  16  -4   42.28   47.16   0
   5   7   2   49.25   19.86   0
   7  11   1   84.28   35.84   0
   7  14  -1  200.33   45.70   0
   8   4   3  282.43   19.50   0
   9   5   3  880.28   26.40   0
  10   5   3  299.05   23.30   0
  11   5   3  343.26   28.89   0
  11  13   0   38.47   53.19   0
  12   2   3  434.44   15.58   0
  12   4   3  -12.38   18.95   0
  12   9   2  261.78   38.96   0
  -4  12  -8   38.28   24.39   0
  -3   7  -3 2272.09   33.21   0
  -3  14  -9  120.29   26.03   0
  -2  12  -5   24.71   31.30   0
  -2  13  -6  435.96   35.45   0
  -2  15  -9   37.96   28.13   0
  -1   9  -2 1078.82   34.73   0
  -1  14  -6  518.16   37.56   0
  -1  16  -9   36.13   28.66   0
   0  15  -6  279.74   36.36   0
   1  10  -1 1817.64   42.73   0
   1  15  -5  151.58   39.90   0
   2   6   1 6134.81   51.88   0
   2  11  -1  124.81   28.61   0
   3  12  -1   -8.33   30.76   0
   4  11   0 1193.62   41.46   0
   4  15  -3   68.74   38.45   0
   6  12   0  377.49   38.46   0
   7  15  -2   97.98   47.80   0
   8   2   3  962.55   20.18   0
   8   3   3  172.33   14.87   0
   8  14  -1   -0.75   44.75   0
   9   1   3  455.24   13.73   0
   9   9   2    7.30   33.12   0
  10   9   2   71.48   34.53   0
  11   9   2  459.57   39.57   0
  12   3   3 1068.47   22.45   0
  12  11   1  285.94   49.21   0
  14  12   0   15.43   63.30   0
  -6   6  -7  485.97   16.11   0
  -4  10  -6  138.79   24.35   0
  -4  11  -7  173.79   25.44   0
  -3   9  -4  219.90   27.22   0
  -2   9  -3 1256.03   36.16   0
  -1  12  -4  628.18   37.36   0
  -1  13  -5   42.09   32.79   0
   0   5   0   -7.71   17.03   0
   0  13  -4  107.17   31.41   0
   0  14  -5  232.61   35.15   0
   0  16  -8   69.23   39.48   0
   2   9   0  214.25   26.45   0
   3  10   0  129.74   32.65   0
   3  13  -2  119.87   34.49   0
   5  13  -1   34.33   35.87   0
   6  10   1  858.80   40.09   0
   8  15  -2  329.96   55.55   0
   9   4   3  115.89   20.82   0
  10   1   3  723.38   13.85   0
  10   4   3  867.77   24.07   0
  10  11   1   17.55   41.32   0
  11   4   3  150.73   20.56   0
  11  11   1  233.27   47.00   0
  11  14  -1   72.01   57.82   0
  13   8   2  303.00   36.45   0
  14   7   2  145.26   32.37   0
  -6   1  -6  199.63    9.66   0
  -5   5  -5 2167.24   22.67   0
  -5   9  -7  859.81   26.32   0
  -5  10  -8   21.88   20.55   0
  -1   6  -1  -50.24   17.98   0
  -1  16 -10   11.44   30.12   0
   1  16  -7  457.39   46.85   0
   2  16  -6  -11.46   45.87   0
   3  14  -3   11.67   31.95   0
   3  15  -4   63.48   40.30   0
   4   4   2 4811.96   37.03   0
   5   6   2 2524.84   36.75   0
   5  14  -2  403.07   41.71   0
   5  15  -3   51.99   41.72   0
   6   7   2  382.55   25.48   0
   7  12   0  -12.18   32.22   0
   8   8   2 1734.64   46.66   0
   9   2   3  911.52   17.84   0
   9   3   3 1278.68   22.19   0
   9  15  -2   69.04   50.50   0
  10   2   3   43.20   13.65   0
  10   3   3   30.95   15.96   0
  11   2   3  182.04   13.40   0
  11   3   3  207.61   16.84   0
  12   8   2   36.76   34.79   0
  13  12   0   -5.36   60.47   0
  15   9   1  106.97   44.74   0
  15  11   0  -35.62   58.79   0
  -4   6  -4  311.95   18.26   0
  -3  13  -8  177.96   26.90   0
  -2  14  -8   54.05   27.56   0
  -2  15 -10   23.66   24.57   0
  -1  15  -8   52.91   30.60   0
   0   8  -1 2315.44   38.88   0
   0  10  -2 2098.39   43.86   0
   2   5   1 5986.59   42.34   0
   2  12  -2  936.15   45.21   0
   3   7   1  240.64   25.40   0
   4   1   2  400.80    9.43   0
   4  12  -1  596.87   36.77   0
   5   9   1 1012.28   37.90   0
   5  11   0  886.29   39.67   0
   6  13  -1   69.23   35.76   0
   7  10   1  667.40   37.57   0
   8  12   0  355.97   38.93   0
   9   8   2  706.88   40.24   0
  11   8   2   48.28   34.03   0
  12  12   0 1413.15   67.78   0
  13  10   1   -0.75   44.20   0
  -4   8  -5  993.46   28.11   0
  -3  10  -5  246.19   26.62   0
  -3  12  -7   -2.73   23.13   0
   0  15  -7   92.49   37.65   0
   1  11  -2  109.95   26.72   0
   1  15  -6   25.28   35.66   0
   2  13  -3  160.26   29.36   0
   4   3   2 2663.76   25.23   0
   4   8   1  379.79   25.37   0
   6  14  -2    2.73   38.31   0
   6  15  -3  222.01   47.74   0
   7  13  -1   19.71   34.85   0
  10   8   2  115.82   33.39   0
  10  12   0    2.66   42.95   0
  11  12   0   70.97   47.13   0
  13   7   2  321.35   34.52   0
  14   6   2  -15.86   27.02   0
  14  11   0   34.77   57.74   0
  -5   7  -6  742.74   23.38   0
  -3   6  -3 3369.75   33.58   0
  -3  11  -6   89.70   25.30   0
  -2  10  -4  438.16   28.21   0
  -2  13  -7  241.84   27.97   0
  -1  14  -7  138.18   30.64   0
   0  16  -9    8.14   32.79   0
   1   9  -1  177.33   23.52   0
   1  12  -3  -10.65   32.49   0
   2   8   0  216.42   24.85   0
   3  11  -1  565.20   32.46   0
   4   2   2 2065.36   18.50   0
   4  10   0  -33.40   27.74   0
   4  13  -2  193.62   33.85   0
   4  14  -3  442.51   38.49   0
   4  15  -4  174.56   39.42   0
   5   5   2  -40.45   18.14   0
   7  14  -2   60.27   42.08   0
   7  15  -3   40.97   45.43   0
   8  13  -1  188.07   39.19   0
  10  10   1  296.70   43.05   0
  11  10   1   49.49   38.09   0
  12  13  -1   82.72   57.31   0
  15   8   1  117.36   40.49   0
  -2  11  -5  373.37   32.37   0
  -2  12  -6   76.88   26.45   0
  -1   5  -1  663.06   18.88   0
  -1  15  -9   52.53   29.93   0
   0  14  -6   31.39   29.41   0
   1  14  -5  287.26   35.42   0
   1  16  -8  142.73   39.54   0
   2   4   1  567.03   17.53   0
   2  10  -1  228.47   27.98   0
   2  16  -7  159.39   44.04   0
   3   9   0 1689.02   35.86   0
   5  12  -1  492.95   35.50   0
   5  16  -5   57.13   51.27   0
   6   9   1  276.05   35.42   0
   8   7   2 1170.82   40.10   0
   8  14  -2  108.65   44.05   0
   8  15  -3   51.95   51.42   0
  11  13  -1  479.59   61.05   0
  13   9   1  256.82   44.33   0
  13  11   0  -57.11   52.69   0
  15  10   0  351.79   53.92   0
  -6   7  -8   71.91   13.80   0
  -4   9  -6  456.76   24.41   0
  -4  11  -8  247.18   23.51   0
  -3   8  -4  324.85   21.57   0
  -3  13  -9   49.40   24.01   0
  -2  14  -9   -2.99   25.84   0
  -1  11  -4  174.58   31.22   0
  -1  12  -5  563.21   34.63   0
  -1  13  -6   50.46   27.52   0
   0   3   0   36.33    7.64   0
   0  13  -5  245.05   31.29   0
   0  16 -10    6.14   32.38   0
   1   6   0 3514.65   37.15   0
   3  12  -2  681.61   35.62   0
   5   8   1  176.20   22.45   0
   5  13  -2  244.61   34.70   0
   5  15  -4  389.28   45.75   0
   6  -3   2  304.57    6.07   0
   7  11   0 1181.21   41.49   0
   9   7   2  356.93   32.78   0
  10   7   2  527.66   33.78   0
  10  14  -2   10.93   55.54   0
  11   7   2  310.63   32.83   0
  12  11   0   45.03   50.88   0
  13   6   2  471.71   32.58   0
  14   5   2  296.82   26.88   0
  14  12  -1  118.48   58.88   0
  -5   4  -5 1070.26   14.35   0
  -4  10  -7  315.35   24.84   0
   0  15  -8   12.84   31.91   0
   1  15  -7   72.49   36.30   0
   2  15  -6   -0.06   37.98   0
   3  13  -3  348.92   32.97   0
   3  14  -4  429.10   35.31   0
   4   7   1  969.19   31.20   0
   4  11  -1  302.14   30.10   0
   5   4   2  150.28   18.88   0
   5  10   0  380.11   32.02   0
   5  14  -3   93.87   36.59   0
   6  12  -1   -1.17   29.40   0
   7   9   1  393.60   29.33   0
   8  11   0  592.73   36.75   0
  11  11   0   31.28   45.52   0
  12   9   1  223.73   41.18   0
  13  12  -1   69.57   62.10   0
  14   8   1  108.95   40.77   0
  -6   5  -7  654.37   14.24   0
  -5   8  -7   43.09   17.40   0
  -5  10  -9  300.71   18.18   0
  -4   5  -4 1246.18   19.77   0
  -3  12  -8  -15.97   21.49   0
  -1  14  -8   57.82   27.40   0
  -1  15 -10   38.15   25.51   0
   0   9  -2  225.32   23.43   0
   1  10  -2  259.86   26.62   0
   1  16  -9   60.74   37.40   0
   2  11  -2  168.25   26.54   0
   3  16  -7   60.17   47.04   0
   6  13  -2  504.84   40.52   0
   6  15  -4  261.94   47.38   0
   7  12  -1  537.42   38.66   0
  10  11   0  -19.71   37.69   0
  11   9   1  303.03   41.74   0
  12   6   2   62.80   26.77   0
  15   7   1   30.95   33.71   0
  15  11  -1  182.88   63.59   0
  -5   9  -8  467.22   21.50   0
  -3   9  -5  992.02   28.23   0
  -3  13 -10   47.06   20.76   0
  -2   5  -2   51.01   12.83   0
  -2  13  -8  256.10   26.69   0
  -2  14 -10  -11.21   24.48   0
   0   2   0   -0.39    3.40   0
   0  14  -7   64.21   30.94   0
   2   3   1   96.86    9.53   0
   2   7   0  828.88   29.98   0
   2  12  -3  657.90   33.55   0
   2  13  -4  143.08   30.91   0
   3  10  -1 1271.36   36.42   0
   4   9   0  471.19   25.81   0
   4  12  -2   65.47   28.60   0
   4  15  -5  418.72   46.95   0
   6   8   1  375.62   26.34   0
   6  10   0   48.76   26.31   0
   6  14  -3   17.56   38.47   0
   8   6   2  186.16   24.72   0
   9   9   1  274.84   33.17   0
  10   9   1  106.66   34.19   0
  12  12  -1   65.87   52.27   0
  -4   7  -5  321.68   17.90   0
  -3  10  -6   50.40   25.77   0
  -3  11  -7  145.58   23.67   0
  -2   9  -4 1577.83   33.40   0
   0  15  -9  270.02   36.04   0
   1   8  -1  624.92   26.77   0
   1  11  -3  566.47   32.30   0
   1  14  -6  661.43   37.13   0
   2   9  -1 1016.39   30.27   0
   3   8   0  313.43   24.94   0
   4  13  -3   87.27   30.55   0
   4  14  -4  187.00   35.32   0
   5  11  -1   72.05   29.52   0
   7  13  -2  340.18   38.77   0
   8  12  -1  429.47   39.69   0
   9   6   2   64.52   23.04   0
   9  12  -1  216.01   43.10   0
  10   6   2    1.32   25.91   0
  11   6   2 1335.46   38.28   0
  11  12  -1  288.31   50.51   0
  12  13  -2  -40.41   58.26   0
  13   8   1  213.26   36.54   0
  13  10   0  262.80   49.36   0
  16  10  -1   -1.18   53.68   0
  -4  11  -9  143.19   20.95   0
  -2  12  -7   97.75   24.75   0
  -1   4  -1 2002.94   20.85   0
  -1   7  -2 1001.71   25.33   0
  -1  13  -7  -24.99   25.64   0
  -1  15 -11   94.91   26.84   0
   0  10  -3  155.96   24.54   0
   1   5   0 2837.16   29.53   0
   1  15  -8   93.04   36.42   0
   2  15  -7   87.74   40.89   0
   5   7   1  345.19   26.82   0
   5  15  -5   46.65   40.52   0
   7   8   1 1979.58   42.66   0
   7  10   0  549.75   34.68   0
   8  13  -2  360.87   40.02   0
   8  14  -3  772.45   53.35   0
   9  13  -2  306.14   43.37   0
  10  13  -2  -18.35   48.90   0
  12  10   0   45.88   43.02   0
  14  11  -1  -25.29   54.03   0
  -5   6  -6   48.06   14.40   0
  -2  10  -5  523.22   26.98   0
  -2  11  -6 1109.22   33.83   0
  -1  10  -4  237.08   25.39   0
  -1  12  -6   21.24   28.00   0
  -1  14  -9   51.64   28.50   0
   0  12  -5  255.16   29.54   0
   2   2   1 5237.90   24.06   0
   3  11  -2  176.34   26.79   0
   3  14  -5   84.77   35.92   0
   4   6   1  164.18   18.54   0
   5   9   0   14.88   26.04   0
   5  12  -2   18.43   32.47   0
   5  13  -3  264.68   37.21   0
   5  14  -4  243.92   38.47   0
   6  11  -1  377.05   33.55   0
   8  10   0   98.43   29.63   0
  11  10   0   -1.90   39.94   0
  12   5   2    5.48   24.67   0
  12   8   1  530.51   36.59   0
  14   7   1  241.84   35.11   0
  -3   7  -4  958.71   23.43   0
  -3  12  -9  126.11   23.12   0
   0   6  -1 3549.11   34.15   0
   0  15 -10  282.40   32.56   0
   2  10  -2 1013.46   32.94   0
   3  12  -3 1576.79   39.72   0
   3  13  -4   75.43   29.76   0
   4  10  -1  220.54   28.75   0
   6  15  -5  106.73   44.95   0
   8   5   2  405.48   26.81   0
   9   8   1  194.73   34.50   0
  10   8   1   60.38   34.18   0
  10  10   0  495.54   41.59   0
  11   5   2  356.94   27.26   0
  11   8   1   42.39   30.52   0
  13   4   2  194.49   20.94   0
  15  10  -1   59.97   50.82   0
  -4   8  -6 2301.42   32.45   0
  -4  10  -8  425.90   22.93   0
   0   8  -2  184.45   20.03   0
   0  14  -8   44.33   27.32   0
   1   9  -2  863.08   26.53   0
   1  14  -7  271.09   35.62   0
   3  15  -7   40.32   42.15   0
   4   8   0   -4.63   19.72   0
   6   7   1  940.72   27.04   0
   6  12  -2   56.04   31.63   0
   6  14  -4   94.25   40.43   0
   7  11  -1  163.50   30.28   0
   9   5   2  280.15   25.40   0
  10   5   2  586.97   24.29   0
  13   7   1    8.72   32.98   0
  13  12  -2   19.23   57.10   0
  15   8   0   31.58   42.47   0
  -4   9  -7  748.33   25.53   0
  -1  13  -8  105.31   26.41   0
  -1  14 -10   98.10   26.71   0
   1  15  -9   84.73   35.42   0
   2   1   1  756.46    7.97   0
   2  11  -3  239.82   28.10   0
   2  15  -8  303.60   41.17   0
   3   4   1 1110.83   23.88   0
   3   7   0 1278.36   29.82   0
   3   9  -1  701.54   26.08   0
   4  14  -5  237.77   34.83   0
   5  15  -6  115.34   46.93   0
   6   9   0 1578.63   37.76   0
   7  12  -2   70.03   32.49   0
   7  14  -4  135.23   48.11   0
   8  11  -1   38.72   28.73   0
   9  11  -1  292.42   42.33   0
  11  11  -1  323.75   46.69   0
  12   4   2  101.34   21.14   0
  13   3   2  133.92   17.57   0
  14  10  -1  225.59   55.64   0
  -6   6  -8  150.84   12.13   0
  -5   7  -7  613.70   19.56   0
  -5   9  -9  338.09   18.07   0
  -4  11 -10   67.11   17.16   0
  -3  11  -8  137.75   22.39   0
  -2   4  -2 2534.92   27.70   0
  -2  12  -8   10.90   22.38   0
   0  13  -7  719.95   35.78   0
   0  15 -11   29.38   27.93   0
   1  13  -6   50.04   32.41   0
   2   8  -1 1200.85   27.59   0
   2  12  -4   57.12   25.54   0
   4  12  -3   26.00   26.87   0
   4  13  -4  215.05   34.01   0
   5   6   1 1140.06   27.92   0
   5  10  -1  382.21   27.03   0
   7   4   2   83.23   16.49   0
   7   9   0    8.28   26.67   0
   7  13  -3   91.85   38.87   0
   8  12  -2   81.78   34.39   0
   8  14  -4   57.82   46.21   0
  12   7   1  555.42   36.77   0
  12   9   0   28.93   38.69   0
  14   6   1  602.15   35.65   0
  -6   7  -9  191.19   14.29   0
  -5   8  -8  -18.65   15.96   0
  -4   4  -4   63.84   10.47   0
  -3   8  -5 1113.28   25.25   0
  -3  12 -10   55.25   20.73   0
  -2   8  -4  116.56   21.04   0
  -2  13 -10   49.04   23.30   0
  -1   3  -1 9135.13   32.78   0
  -1   6  -2 5889.41   41.09   0
   0   9  -3 1618.32   31.71   0
   0  14  -9  164.34   32.12   0
   1  10  -3 1167.71   31.05   0
   1  15 -10   46.59   35.69   0
   4   5   1 1508.21   26.80   0
   5  14  -5  119.63   38.68   0
   6  15  -6    3.49   43.45   0
   8   4   2   95.12   17.99   0
   8  13  -3  342.87   42.51   0
   9  12  -2  232.36   39.28   0
  10  13  -3  117.68   52.27   0
  11   4   2  145.83   21.86   0
  11   7   1  181.04   33.78   0
  11   9   0   17.95   37.24   0
  14   8   0   35.01   40.11   0
  16  10  -2  220.25   56.85   0
  -4   6  -5   68.85   14.36   0
  -3   9  -6  203.17   20.56   0
  -3  10  -7  182.00   21.66   0
  -2  11  -7  202.27   25.57   0
  -1  12  -7  440.50   29.42   0
  -1  14 -11  -11.97   23.26   0
   0  12  -6  309.78   31.60   0
   1  11  -4  305.11   28.31   0
   1  14  -8   13.28   32.51   0
   2  14  -7   74.07   35.27   0
   2  15  -9   43.09   39.81   0
   3  10  -2   99.39   27.23   0
   3  15  -8   -2.88   45.58   0
   5   8   0  980.77   26.73   0
   5  11  -2  352.24   36.11   0
   5  13  -4  962.12   43.78   0
   6  10  -1  768.47   32.47   0
   8   9   0   11.90   28.77   0
   9   4   2 1437.51   31.51   0
   9   7   1  310.69   30.90   0
  10   4   2  402.17   22.48   0
  10   7   1  653.32   36.04   0
  10   9   0 1001.34   42.63   0
  12   3   2  631.35   22.72   0
  13   6   1   70.66   30.44   0
  15   7   0  171.55   39.96   0
  15   9  -1  107.61   46.51   0
  -1  13  -9  128.43   26.68   0
   0   5  -1 2810.40   28.16   0
   0  11  -5  977.24   35.25   0
   3  11  -3  223.95   28.11   0
   3  12  -4   45.22   28.53   0
   3  13  -5  221.31   31.09   0
   4   9  -1  852.68   27.26   0
   5  12  -3  205.45   31.42   0
  12  10  -1  395.84   50.26   0
  13   8   0  745.47   43.45   0
  13  11  -2   86.20   56.03   0
  14   5   1  309.10   29.79   0
  -5   3  -5  682.62    8.66   0
  -4  10  -9  135.75   18.21   0
  -2   9  -5  195.32   18.77   0
  -2  10  -6  -44.17   24.53   0
  -2  13 -11   55.99   20.79   0
  -1  10  -5  287.73   27.38   0
  -1  11  -6  443.36   26.19   0
   0  14 -10  278.61   32.36   0
   1  15 -11  161.26   35.85   0
   2   9  -2  353.41   21.65   0
   4   7   0 1414.70   31.84   0
   4  14  -6   91.83   39.17   0
   6   2   2  588.25   14.22   0
   6   8   0  676.24   25.58   0
   6  11  -2 1279.02   39.33   0
   6  12  -3  711.19   42.08   0
   6  13  -4  242.37   40.94   0
   7   3   2 2309.01   26.44   0
   7  14  -5   51.17   47.44   0
  11  10  -1   38.01   42.00   0
  13  12  -3   72.73   59.07   0
  15  10  -2   11.01   54.02   0
  -3   6  -4  700.13   19.62   0
  -3  11  -9   11.80   19.66   0
  -3  12 -11   28.64   17.02   0
  -2  12  -9  184.49   22.79   0
   0   7  -2  996.08   23.43   0
   0  13  -8  544.97   32.34   0
   1   8  -2 1134.60   25.77   0
   1  13  -7   -5.60   31.65   0
   2  15 -10   53.42   38.95   0
   3   6   0 3885.04   36.89   0
   3   8  -1  473.61   25.48   0
   3  15  -9  145.81   45.27   0
   4  10  -2  399.15   26.00   0
   4  13  -5  975.09   44.32   0
   7  11  -2  247.76   31.84   0
   7  13  -4  271.42   43.27   0
   8  10  -1  118.66   30.11   0
   8  14  -5   68.20   50.17   0
  11   3   2  199.41   19.55   0
  12   6   1   44.22   27.14   0
  12   8   0  379.93   40.85   0
  12  11  -2  -13.74   46.35   0
  12  12  -3  -20.81   55.95   0
  14   7   0   60.04   39.18   0
  -6   4  -7  845.72   11.34   0
  -4   9  -8  155.29   18.19   0
   1   6  -1  -28.87   14.18   0
   1  14  -9   80.51   30.80   0
   2  10  -3   84.18   24.41   0
   2  12  -5  -14.97   27.73   0
   2  14  -8   66.95   35.06   0
   4  12  -4  194.90   31.12   0
   5   5   1    9.06   13.82   0
   5   9  -1 1064.33   30.72   0
   5  14  -6  351.44   42.17   0
   7   8   0   68.84   25.08   0
   7  12  -3   10.65   35.02   0
   8   3   2 1010.64   20.82   0
   8  11  -2    9.44   31.23   0
   8  13  -4  109.37   42.46   0
   9  11  -2  430.95   41.12   0
   9  13  -4  158.72   49.76   0
  10   3   2   44.60   19.58   0
  11   6   1  488.97   32.80   0
  11   8   0  763.18   42.28   0
  11  11  -2  491.06   48.67   0
  11  13  -4  127.54   58.15   0
  12   2   2  939.95   21.82   0
  14  10  -2   55.92   54.73   0
  15   8  -1   91.32   46.45   0
  -5   5  -6  127.58   12.61   0
  -4   7  -6  937.55   21.99   0
  -4   8  -7  585.86   21.91   0
  -1  12  -8  321.44   28.62   0
  -1  13 -10   -4.72   25.47   0
   0  14 -11    8.07   26.66   0
   1  12  -6    7.22   27.35   0
   2   7  -1 1028.93   33.80   0
   2  11  -4  209.53   29.19   0
   4   4   1 8156.58   43.66   0
   4  11  -3  250.56   31.83   0
   6  14  -6   53.11   40.79   0
   8   6   1  466.84   27.28   0
   8  12  -3   11.74   34.25   0
   9   3   2 1154.58   22.75   0
   9   6   1  501.86   29.66   0
  10   6   1  935.59   34.25   0
  10  12  -3   66.31   44.70   0
  13   5   1   97.53   27.24   0
  13   9  -1  236.66   45.19   0
  15   6   0  317.56   36.64   0
  -3  10  -8  510.50   23.21   0
  -2  11  -8   11.18   21.62   0
   1   9  -3  688.37   23.11   0
   4  15  -9   14.36   45.97   0
   5   7   0  960.29   28.78   0
   5  10  -2  552.65   28.33   0
   5  13  -5   29.95   34.79   0
   6   9  -1  500.92   26.61   0
  12   9  -1  254.01   44.69   0
  13   7   0  991.60   43.37   0
  13  10  -2   95.67   52.90   0
  14   4   1  252.76   25.47   0
  -5   8  -9  421.80   17.37   0
  -4  10 -10  132.55   16.57   0
  -3   7  -5 1591.15   25.07   0
  -3  11 -10   91.99   18.83   0
  -2  12 -10  445.95   24.96   0
   0   8  -3  306.84   18.43   0
   0  13  -9   79.51   24.87   0
   0  14 -12   29.44   25.21   0
   1   3   0 2395.03   19.48   0
   1  10  -4  148.85   25.00   0
   1  13  -8  164.41   31.52   0
   1  14 -10   72.71   33.51   0
   2  13  -7  308.29   33.40   0
   2  14  -9  -12.91   34.83   0
   3   9  -2 1154.50   28.47   0
   3  12  -5  237.36   31.17   0
   3  14  -8  610.79   46.02   0
   4   8  -1  290.54   19.57   0
   5  -3   2 4310.83   15.55   0
   5  11  -3  476.14   32.30   0
   6   1   2 5156.97   25.82   0
   6   5   1 1028.70   26.28   0
   6  13  -5  327.12   42.00   0
   7   2   2  466.39   14.41   0
   8  14  -6   23.50   56.24   0
  11   2   2  210.59   16.45   0
  12   1   2   42.42   13.79   0
  12   5   1  611.64   31.80   0
  13  11  -3  194.81   59.27   0
  14   8  -1   17.96   44.05   0
  15   9  -2   70.12   50.64   0
  -3   9  -7  296.00   19.30   0
  -2   3  -2   10.49    6.43   0
  -2   7  -4  146.62   17.57   0
  -1   5  -2 5449.58   33.84   0
  -1  11  -7   96.10   24.43   0
  -1  13 -11  255.01   25.31   0
   0  11  -6  -18.17   24.97   0
   3  10  -3   21.97   21.36   0
   3  11  -4  244.41   27.22   0
   4  13  -6  221.49   36.29   0
   5  14  -7   62.84   45.32   0
   6   7   0   -9.88   27.21   0
   6  10  -2  -40.28   25.70   0
   7   9  -1  324.05   28.36   0
   7  13  -5   23.76   45.96   0
  10   9  -1  156.58   36.15   0
  11   9  -1  397.07   39.24   0
  12   7   0  -35.13   33.45   0
  12  10  -2  799.71   58.34   0
  14   6   0    2.22   34.58   0
  15  10  -3   87.67   58.63   0
  -5   6  -7  715.62   18.36   0
  -5   7  -8   52.23   14.58   0
  -3   8  -6  424.76   19.52   0
  -2  10  -7  418.52   24.36   0
  -1  10  -6  948.26   31.88   0
  -1  12  -9  132.16   23.65   0
   0  14 -13    2.16   26.82   0
   1  14 -11   14.53   32.05   0
   2   8  -2  424.50   20.11   0
   4   6   0   47.11   14.77   0
   6  11  -3  131.57   30.20   0
   6  12  -4  297.92   37.33   0
   6  14  -7  555.84   49.58   0
   8   2   2  446.00   15.15   0
   8  13  -5  362.15   49.05   0
   9   2   2  437.01   18.02   0
   9  13  -5   75.32   45.74   0
  10   2   2 1037.73   25.01   0
  11   5   1   30.62   27.30   0
  11  10  -2  202.73   45.38   0
  12  11  -3  130.82   48.10   0
  15   5   0    7.84   30.72   0
  15   7  -1   78.73   42.68   0
  -2   8  -5  404.14   21.08   0
  -2   9  -6   79.83   19.20   0
  -2  12 -11   -4.13   19.71   0
  -1   2  -1  886.29    8.41   0
  -1   9  -5  976.95   27.56   0
  -1  13 -12   40.99   21.45   0
   0  12  -8  327.01   28.87   0
   0  13 -10  165.90   28.65   0
   1  12  -7  558.53   34.97   0
   2  14 -10   16.50   35.77   0
   3   2   1   62.67    8.17   0
   3   7  -1  146.84   20.69   0
   3  14  -9  204.27   42.82   0
   4   9  -2 1415.58   29.86   0
   4  12  -5   30.71   29.96   0
   5   4   1 1816.47   25.21   0
   5  13  -6  315.24   42.68   0
   7   7   0   55.00   20.15   0
   7  10  -2  534.27   34.32   0
   7  11  -3  230.82   32.97   0
   7  14  -7  -10.82   51.75   0
   8  10  -2  199.87   32.32   0
   8  12  -4   99.65   42.18   0
  10  12  -4    4.44   50.60   0
  11   7   0 1378.32   44.21   0
  12   0   2   44.08   10.63   0
  13   8  -1  178.79   42.65   0
  14   3   1  291.74   23.31   0
  14   9  -2   55.45   46.48   0
  -6   5  -8  194.00   10.21   0
  -6   6  -9   21.20    9.96   0
  -4   5  -5 1126.24   18.05   0
  -4   9  -9   12.55   16.39   0
  -3  10  -9  489.24   23.14   0
  -3  11 -11  188.59   18.99   0
  -2  11  -9  261.35   22.04   0
   0   6  -2  169.87   14.29   0
   1   7  -2 1019.55   25.03   0
   1  13  -9  148.15   34.16   0
   1  14 -12   31.91   31.99   0
   2   9  -3 1141.29   26.84   0
   2  11  -5  378.91   28.35   0
   2  13  -8  200.30   36.39   0
   3   5   0  996.39   19.33   0
   4  10  -3  963.68   30.35   0
   4  11  -4   52.88   26.67   0
   5   8  -1  214.31   19.01   0
   5  14  -8   29.09   48.83   0
   8   5   1  199.94   22.97   0
   9   5   1  968.86   33.80   0
   9   7   0  -41.17   33.46   0
   9  10  -2   19.43   30.23   0
   9  11  -3   41.61   36.77   0
   9  12  -4  160.07   40.98   0
  10   5   1  380.32   26.17   0
  10   7   0  578.38   37.50   0
  11   1   2  115.56   13.55   0
  13   6   0   41.70   34.33   0
  14  10  -3   27.23   52.33   0
  -2  12 -12   10.00   18.66   0
   1   5  -1  614.71   15.72   0
   2   6  -1 5215.43   39.00   0
   2  10  -4  354.84   23.61   0
   4   3   1  989.19   17.95   0
   5  12  -5  483.31   41.26   0
   6  13  -6   55.51   40.87   0
   7   1   2  870.38   14.44   0
  12   4   1  707.45   31.00   0
  12   8  -1  544.54   43.25   0
  13   9  -2  364.01   48.46   0
  -3   5  -4  413.97   13.64   0
  -1  11  -8   22.94   22.97   0
  -1  12 -10  259.20   24.58   0
   0  11  -7 1088.28   34.20   0
   2  14 -11  116.39   33.97   0
   3  12  -6  694.42   35.19   0
   3  14 -10   51.41   40.97   0
   4  14  -9  274.71   45.62   0
   5   6   0 1784.47   27.93   0
   5   9  -2  184.17   25.86   0
   6   8  -1  293.95   27.86   0
   6  14  -8   43.82   51.14   0
   7  13  -6  268.40   49.02   0
  10  13  -6  155.04   58.71   0
  13  10  -3   79.60   48.47   0
  13  11  -4  133.46   53.71   0
  14   5   0  214.13   33.75   0
  14   7  -1  269.44   40.75   0
  -5   8 -10   28.02   11.67   0
  -4   8  -8  -15.77   15.60   0
  -2  10  -8  112.53   21.23   0
   0  12  -9   -6.76   24.36   0
   1   8  -3  492.76   21.51   0
   1  13 -10   14.70   31.13   0
   3   8  -2  921.03   25.15   0
   5  10  -3  295.43   26.43   0
   5  11  -4  648.11   34.94   0
   6  12  -5   52.49   38.24   0
   7   8  -1 1994.65   37.93   0
   8  13  -6    1.18   46.31   0
  10   1   2  267.43   17.77   0
  11   8  -1   13.60   34.89   0
  12   9  -2  273.08   47.58   0
  12  11  -4  527.59   57.69   0
  13   3   1  171.88   24.51   0
  16   7  -2  121.13   45.68   0
  -4   6  -6  104.71   13.63   0
  -4   7  -7  434.72   19.71   0
  -3   9  -8  106.63   18.85   0
  -2  11 -10  114.77   19.68   0
  -1   6  -3  203.04   16.16   0
   0   7  -3 1380.77   24.54   0
   0  13 -12    7.44   24.58   0
   1   9  -4  729.46   22.15   0
   1  12  -8  406.62   32.57   0
   2  13  -9  277.11   37.49   0
   2  14 -12  404.32   41.36   0
   3  11  -5  554.40   29.94   0
   4   7  -1 1079.31   25.12   0
   4  12  -6  264.89   38.47   0
   5  13  -7  -27.22   36.15   0
   6  11  -4  160.37   32.11   0
   7  12  -5  156.23   43.23   0
   8   8  -1  214.85   26.51   0
  10   8  -1  126.02   33.36   0
  10  12  -5  133.06   50.40   0
  11   4   1  270.41   24.76   0
  11   9  -2  451.64   46.60   0
  11  12  -5   65.33   55.41   0
  12  10  -3   66.90   47.25   0
  14   8  -2  112.79   46.07   0
  15   6  -1   33.30   38.30   0
  -4   9 -10  112.49   15.68   0
  -3  10 -10    6.64   16.06   0
  -1  10  -7  522.30   26.84   0
  -1  12 -11  153.39   23.41   0
   0  10  -6   -7.31   21.84   0
   3   9  -3 1542.50   29.88   0
   3  10  -4  923.18   30.47   0
   3  14 -11  233.87   41.97   0
   4   5   0 1687.46   23.73   0
   6  10  -3   65.53   26.78   0
   6  13  -7  205.21   43.30   0
   7   9  -2  357.13   27.69   0
  11   6   0   44.07   30.64   0
  13   7  -1  -13.96   34.89   0
  14   9  -3  238.33   53.63   0
  16   8  -3   47.24   46.37   0
  -2   9  -7  281.16   20.92   0
  -1  11  -9  257.96   23.11   0
   0   8  -4  -36.71   17.10   0
   0  13 -13    1.40   23.75   0
   1  13 -11  354.04   34.49   0
   4  11  -5  617.41   34.95   0
   5  12  -6   -5.68   36.12   0
   7   6   0   19.01   17.61   0
   7  10  -3  245.59   32.23   0
   7  13  -7    0.57   44.73   0
   8   4   1  297.55   18.44   0
   8   9  -2  772.46   37.65   0
   8  10  -3  791.04   42.05   0
   9   9  -2   50.99   29.47   0
   9  11  -4  313.30   41.53   0
  10   4   1  252.32   21.72   0
  10   6   0    4.83   27.77   0
  10  11  -4  180.61   42.36   0
  13   5   0  290.28   31.04   0
   1   2   0  139.56    5.01   0
   2  13 -10  111.41   31.90   0
   3   6  -1  240.06   15.67   0
   3  13  -9  120.62   35.81   0
   4   8  -2  161.74   17.65   0
   5   7  -1  357.74   20.47   0
   8  13  -7  183.74   48.73   0
   9  10  -3  844.17   42.30   0
   9  13  -7   15.54   49.22   0
  13  11  -5   78.92   52.46   0
   4   5   6   21.64    8.00   0
   6   6   7  450.58   10.79   0
   6   6   8  123.43    6.92   0
   7   6   4 1009.48   25.05   0
   8   4  -2   67.77   61.91   0
  10  -6 -10  220.18   64.13   0
  10   7   6  364.22   17.69   0
  11   6   1  361.76   62.67   0
  11   7   5  291.04   22.03   0
  13   4  -3   67.47  148.50   0
  14   7   5   24.49   22.94   0
  15   6   1   62.78   75.16   0
  15   7   5   69.54   22.50   0
  16   1  -6  -58.34  244.11   0
  -1   0   2  116.46    9.62   0
   7  -3  -8  656.53  112.93   0
   8   6   3  535.47   32.99   0
   9  -4  -9  -21.90   92.33   0
   9   6   2   67.36   35.09   0
  10   1  -6  602.65  190.85   0
  10   7   7   -7.34   11.60   0
  12  -3  -9  159.96  129.75   0
  12   6   1   22.44   58.95   0
  12   7   5   95.43   20.31   0
  13  -3  -9   -5.66  127.42   0
  13   6   1  -33.11   68.18   0
  13   7   5   42.94   19.93   0
  14  -3  -9   28.28  131.73   0
  14   0  -7    5.32  191.52   0
  14   6   1  428.28   79.52   0
  16   6   2   39.21   85.97   0
   5  -5  -8   66.10   55.74   0
   7   2  -4  151.46   82.16   0
  11  -6 -10  145.38   72.01   0
  11   7   6  140.80   16.67   0
  12  -6 -10  -27.98   80.06   0
  12   0  -7  -41.48  184.65   0
  12   7   6  307.33   20.88   0
  13  -6 -10  101.25   81.93   0
  13   3  -4  -14.35  198.61   0
  13   7   6  132.00   20.21   0
  14  -6 -10   38.12   74.06   0
  15   2  -5  150.46  257.36   0
  16   4  -2   -3.96  231.59   0
  17   6   3  -13.02   63.60   0
   1   2   2 5882.04   17.58   0
   4   5   7  271.26    7.91   0
   4   5   8  769.80    9.48   0
   6  -7  -9  146.49   51.92   0
   7   4  -1  693.59   68.34   0
   8  -5  -9  452.61   95.21   0
   8   3  -3  283.53  111.03   0
  10  -4  -9  123.69  111.47   0
  10   6   2  -15.29   44.52   0
  13   1  -6  -29.62  254.71   0
  13   2  -5  108.56  226.47   0
  15  -4  -9   53.91  129.26   0
  15   6   2    4.40   70.14   0
  16   6   3  159.59   69.14   0
  17   3  -3   26.21  278.85   0
  17   6   4   -7.07   51.48   0
   7  -6  -9  240.93   70.40   0
   7   6   5  835.44   25.20   0
  11  -7 -10  240.40   70.27   0
  11   6   2 1360.86   74.10   0
  12  -2  -8   72.20  169.11   0
  13  -2  -8  143.27  165.57   0
  13   6   2  401.44   71.41   0
  14  -7 -10   11.62   75.10   0
  14  -4  -9   44.87  131.64   0
  14   6   2  -27.70   64.36   0
  16  -1  -7  245.30  260.28   0
  17   5   1   91.39  148.07   0
   5   3  -1  630.51   65.58   0
   8   2  -4  148.15  117.35   0
   8   6   4 2865.22   45.31   0
   9   6   3  289.92   34.90   0
  13  -7 -10   87.39   70.18   0
  14   5   0  153.74  135.17   0
  15   6   3  123.11   67.65   0
  16   0  -6   40.27  301.17   0
  17   6   5  129.29   48.16   0
   6  -8  -9  125.04   54.88   0
   9  -5  -9  292.74   99.61   0
   9   3  -3 1465.15  146.42   0
  10  -8 -10   50.35   55.07   0
  14   6   3   73.43   57.97   0
  15   0  -6  188.95  304.59   0
  16   1  -5  -27.84  330.99   0
  16   5   1   80.90  133.80   0
  16   6   4  302.43   57.73   0
   7  -4  -8  522.63  105.60   0
   7   6   6  675.59   21.69   0
  10   3  -3  -37.21  162.20   0
  10   6   3   73.36   44.83   0
  11  -8 -10  -24.04   63.84   0
  12  -8 -10  -10.01   62.11   0
  12  -1  -7  458.29  214.84   0
  13  -8 -10   89.00   64.67   0
  13   6   3  147.72   58.77   0
  15  -3  -8   38.68  199.96   0
  15   6   4  256.82   58.26   0
  16   6   5  -40.48   45.19   0
  17   5   2    2.36  139.86   0
   7  -7  -9  299.00   74.35   0
   7   5   2   74.74   47.02   0
  11  -5  -9  134.29  107.49   0
  12  -5  -9  107.74  112.67   0
  12   3  -3 1472.49  239.51   0
  12   6   3  857.48   61.67   0
  13  -5  -9    9.53  113.73   0
  13   0  -6   88.13  260.64   0
  14  -3  -8  424.85  179.89   0
  14   0  -6   83.11  260.47   0
  14   1  -5  159.22  294.83   0
  14   2  -4   75.09  285.60   0
   6  -3  -7  233.79  100.85   0
   7   6   7   18.20   15.69   0
   8   6   5  282.47   27.26   0
   9   6   4  597.57   34.38   0
  11  -3  -8  189.02  166.18   0
  11   0  -6  -37.43  219.02   0
  14   5   1  317.84  131.71   0
  14   6   4  152.83   50.07   0
  15  -6  -9  115.94  120.40   0
  15   6   5   50.86   46.98   0
  16   3  -2  103.42  306.85   0
  16   5   2    5.29  140.05   0
  17   5   3  184.46  127.46   0
   4  -8  -8   43.47   53.74   0
   4  -3  -6  601.24  108.45   0
   7   4   0 1406.08   92.64   0
   7   6   8   95.10   12.02   0
   9  -6  -9  280.27   91.65   0
  10   5   1  449.95  102.49   0
  10   6   4  135.53   43.06   0
  13   5   1   92.97  115.82   0
  13   6   4  187.73   49.62   0
  14  -6  -9   30.73  126.90   0
  16  -1  -6   73.20  297.55   0
  16   4   0  239.41  222.98   0
   5   2  -2   25.74   72.93   0
   8   3  -2  817.55  137.17   0
  10  -6  -9  -28.16   89.00   0
  11   6   4  121.26   44.58   0
  12  -6  -9  271.17  112.40   0
  13  -6  -9  239.35  118.13   0
  14   6   5  287.18   48.15   0
  15  -1  -6  -31.50  291.80   0
  15   5   2  151.32  114.07   0
  15   6   6  -18.43   32.44   0
   5  -1  -5   51.82  102.77   0
   7  -8  -9  -24.34   60.53   0
   8   6   6  213.77   22.63   0
   9   6   5   69.83   31.22   0
  11  -6  -9   20.65   98.97   0
  13  -4  -8   -1.97  176.18   0
  13   6   5  301.62   41.33   0
  14  -7  -9  163.89  103.16   0
  14   3  -2  147.26  249.47   0
  16   5   3  259.30  110.85   0
  17   5   4  -39.04   88.76   0
   5   1  -3  501.94   95.91   0
   9  -7  -9   69.41   83.11   0
   9   3  -2 1118.29  152.25   0
  10  -4  -8  376.31  156.73   0
  10   6   5  321.09   36.31   0
  12  -4  -8   12.63  172.46   0
  12   6   5   39.57   37.70   0
  14  -1  -6  842.15  261.61   0
  14   5   2  163.49  117.77   0
  14   6   6   15.30   35.64   0
  15   1  -4    8.03  358.70   0
  17   5   5  111.19   75.00   0
  -1  -1   0 1541.63   29.85   0
   5  -7  -8   99.50   72.20   0
   6  -6  -8  203.05   87.20   0
   8   2  -3  780.44  148.67   0
   8   6   7  106.14   18.70   0
  10  -7  -9  148.37   88.49   0
  11   3  -2  181.88  195.11   0
  11   6   5  563.89   38.43   0
  13  -1  -6   48.10  253.01   0
  13   6   6   28.46   32.18   0
  15   5   3  -35.12   99.76   0
  16  -2  -6   28.14  325.04   0
  16   5   4  178.83   94.45   0
  17   0  -4  258.12  471.03   0
  17   4   2  -42.35  215.49   0
   6   5   4   63.00   29.33   0
   8  -8  -9   38.31   66.84   0
   8   6   8  887.95   20.97   0
   9   6   6   32.44   23.45   0
  11  -7  -9   85.44   85.42   0
  11   5   2  286.15   98.89   0
  12   5   2   67.21   99.33   0
  12   6   6  189.87   32.41   0
  13   0  -5  253.20  296.09   0
  13   2  -3   93.97  268.74   0
  14  -8  -9   60.94   94.88   0
  14  -5  -8  118.79  158.36   0
  16  -1  -5   75.66  343.10   0
   5   3   0 1102.22   80.02   0
   6  -4  -7  697.97  106.54   0
   7   3  -1  246.67  104.31   0
   9  -8  -9   66.13   77.49   0
   9   0  -5   -0.57  198.70   0
  10   6   6  762.21   35.85   0
  11   6   6   96.07   30.54   0
  12   0  -5  231.30  267.49   0
  13   6   7  129.76   25.65   0
  14   5   3   92.21   87.16   0
  16   5   5   42.80   68.96   0
   3  -7  -7  111.44   56.84   0
   6   2  -2  601.81  109.20   0
   8  -9  -9   43.27   57.77   0
   9  -5  -8  368.16  141.05   0
   9   6   7  328.45   21.73   0
  10  -8  -9  178.83   78.57   0
  11  -8  -9  101.28   86.86   0
  12  -8  -9  -13.80   88.14   0
  12  -5  -8  570.12  149.92   0
  12  -3  -7   25.08  195.78   0
  12   6   7  341.26   28.41   0
  13   5   3  177.86   92.72   0
  14   3  -1  264.90  234.50   0
  15  -4  -7  115.08  237.82   0
  15   2  -2  -37.09  316.62   0
  15   5   4  390.86   86.30   0
  17   4   3  125.00  187.02   0
   5  -3  -6 1052.25  116.39   0
   9   6   8  216.65   17.44   0
  10   6   7  549.24   26.50   0
  11   6   7  214.45   24.79   0
  14  -6  -8  -36.00  138.93   0
  14  -2  -6   51.49  265.02   0
  14   4   1   92.33  168.40   0
  15   1  -3   19.17  375.60   0
  16   5   6   -6.81   54.48   0
  17   1  -2   34.15  414.65   0
   3   2   0 1416.38   54.44   0
   9  -9  -9  236.60   60.83   0
  12  -9  -9   56.64   70.99   0
  12   5   3  119.08   85.67   0
  13  -2  -6  437.73  252.57   0
  14  -1  -5  349.44  294.01   0
  15  -7  -8    1.39  125.50   0
  15   4   2  223.04  173.59   0
  15   5   5   34.41   67.47   0
  17   4   4  -41.77  144.45   0
   6  -7  -8  150.69   77.11   0
  11  -9  -9  -29.00   66.81   0
  11   5   3  438.29   83.60   0
  13  -6  -8  -11.01  123.96   0
  13  -4  -7  261.30  200.21   0
  14   0  -4 -108.21  342.76   0
  14   1  -3  291.79  336.51   0
  16  -2  -5  -13.57  314.16   0
  16   4   3  111.84  154.58   0
   1  -2  -3   69.57   37.02   0
  11  -6  -8   21.00  114.30   0
  11  -2  -6  841.91  217.30   0
  13   5   4  903.65   84.15   0
  14   4   2  169.84  157.96   0
  15  -8  -8   49.39  116.88   0
  15   5   6    0.01   53.01   0
  16   1  -2  164.29  381.22   0
  17   4   5   12.19  112.99   0
   6   3   0 3319.46  107.23   0
   7   1  -3  262.70  180.01   0
   8  -1  -5  124.41  159.20   0
   8   2  -2  437.83  167.43   0
  10  -6  -8   40.97  105.73   0
  11  -4  -7   84.18  189.09   0
  12  -1  -5  669.39  259.08   0
  12   5   4  142.52   66.44   0
  13   0  -4   24.00  300.08   0
  14  -5  -7   40.73  165.13   0
  15   2  -1  253.87  273.96   0
  15   5   7  105.05   37.90   0
  16   4   4    9.67  135.24   0
   3  -5  -6 1008.85   72.84   0
   6  -5  -7  469.84  109.65   0
   7  -7  -8  156.25   82.93   0
   9  -4  -7  447.58  154.43   0
  13   3   0   56.39  204.72   0
  14  -8  -8  116.23  105.95   0
  14   5   6  154.02   58.71   0
  17   4   6   29.67   84.79   0
   9   5   4   55.18   46.54   0
  10   5   4  460.08   66.26   0
  14  -2  -5  399.27  255.84   0
  14   2  -1   24.97  260.78   0
  16  -3  -5  216.52  332.52   0
  16   3   2   36.98  222.05   0
  17   3   3    4.06  225.20   0
   7   3   0 1172.09   98.80   0
   9  -7  -8   29.24   90.35   0
   9   0  -4  415.78  165.56   0
  10   0  -4   12.90  239.96   0
  12   3   0   77.17  172.44   0
  12   5   5  459.16   57.12   0
  13  -8  -8  126.50   99.04   0
  14  -9  -8   82.04   88.33   0
  14   5   7   40.44   37.58   0
  15   4   4  174.23  115.32   0
  16  -2  -4  -89.04  369.23   0
  16   4   5  173.88  100.22   0
   5  -6  -7  489.62   79.19   0
   8   3   0  181.97  100.79   0
  11   4   2   72.95  122.89   0
  12  -8  -8  156.70   88.71   0
  13  -2  -5  229.97  230.65   0
  13   5   6  236.18   46.70   0
  14 -10  -8    9.70   85.88   0
  14  -6  -7  316.35  144.75   0
  17   1   0  -18.44  464.33   0
   3   1  -1 7835.30  123.43   0
   5   3   1  848.36   75.40   0
   6  -2  -5 1715.63  144.46   0
   6   2  -1 6215.12  162.89   0
   6   5   6   36.25   23.20   0
   8  -5  -7  -20.76  124.82   0
  10   3   0  175.76  141.12   0
  11  -5  -7  352.39  164.52   0
  11   5   5  -50.47   51.20   0
  13  -9  -8   73.62   78.96   0
  13   1  -2   28.11  273.43   0
  13   4   3   68.38  118.02   0
  15  -5  -6   65.49  210.12   0
  15   3   2  397.81  204.02   0
  16   3   3   48.59  198.53   0
  16   4   6  337.56   80.92   0
  17   3   4   95.03  198.18   0
   6  -9  -8  157.94   47.84   0
   8   5   5  186.54   34.25   0
   9   4   2 1659.42  106.53   0
   9   5   5  119.39   39.46   0
  10  -8  -8  235.20   80.28   0
  10  -5  -7    9.52  138.85   0
  10   5   5  606.94   56.30   0
  11  -8  -8  197.05   80.22   0
  12   2  -1   76.87  220.95   0
  12   5   6   26.67   41.29   0
  13  -6  -7   69.29  131.15   0
  13   0  -3   56.26  302.67   0
  13   5   7  -20.98   34.83   0
  14   4   4   25.77  106.85   0
  15   4   5  372.45  102.18   0
  16   4   7  168.38   59.42   0
  17   0  -1   35.64  394.77   0
  17   2   2  190.00  317.24   0
   5   5   8  113.07   11.62   0
   9  -8  -8  155.21   71.37   0
  12  -9  -8  -92.11   76.04   0
  12   4   3   64.14  109.26   0
  13 -10  -8    2.80   66.94   0
  14  -3  -5   45.52  248.03   0
  15  -8  -7  113.83  114.60   0
  15  -1  -3  147.66  351.89   0
  17   3   5  218.11  162.05   0
   3  -1  -3  212.12   76.14   0
   8   2  -1  945.21  153.23   0
  11   5   6  412.90   43.86   0
  12  -6  -7  122.12  126.15   0
  12   5   7  109.94   33.33   0
  14  -5  -6  141.96  170.13   0
  15   4   6  284.47   74.50   0
  16  -3  -4  196.12  286.96   0
  16   1   0  358.51  357.13   0
  16   3   4   -3.39  171.09   0
   6   3   1  220.06   78.27   0
   7  -9  -8  -31.20   57.63   0
  10  -9  -8   93.35   69.73   0
  10   5   6  300.02   39.70   0
  11  -6  -7  149.61  115.40   0
  11   4   3  117.24  101.70   0
  12 -10  -8  -30.49   62.46   0
  14  -8  -7   -6.02  108.07   0
  14   4   5  157.28   83.23   0
  15  -6  -6  -22.37  170.35   0
  16   0  -1  342.88  366.30   0
  16   2   2  232.82  256.80   0
  17   2   3  155.23  263.01   0
  17   3   6  -16.14  118.54   0
   6   5   7  920.95   23.32   0
   7   1  -2  691.12  132.52   0
   8  -9  -8   45.09   57.08   0
   9  -9  -8   49.45   63.52   0
   9   5   6   76.92   33.80   0
  10  -6  -7  580.17  116.17   0
  10  -1  -4  159.47  217.34   0
  10   4   3  999.52   95.06   0
  11 -10  -8  -15.50   57.25   0
  11   5   7  372.08   33.38   0
  12   5   8  377.35   29.18   0
  15   4   7  168.21   59.63   0
  17   0   0    0.16  398.84   0
   5   5   9   79.08    8.34   0
   7  -4  -6  837.43  103.86   0
   7   3   1  218.45   88.55   0
   8  -4  -6 1621.74  155.72   0
   8  -1  -4  370.44  168.24   0
   8   4   3  399.45   66.01   0
   9  -6  -7  336.52  105.80   0
   9  -4  -6  217.63  162.22   0
  10  -4  -6   66.53  146.35   0
  12   4   4  185.48   93.04   0
  13  -2  -4   98.48  241.73   0
  14  -9  -7    9.20   92.33   0
  14  -6  -6   25.20  140.45   0
  14   4   6  118.20   63.35   0
  15  -3  -4  108.28  258.38   0
  16   3   5   53.29  129.87   0
  17  -1  -1  112.48  403.02   0
  17   3   7  -21.92   85.22   0
   3  -9  -7  149.58   35.10   0
   7 -10  -8   -7.93   42.48   0
   8 -10  -8  172.71   52.76   0
   8   3   1  449.12   87.23   0
   9 -10  -8  126.62   50.98   0
  10 -10  -8    0.61   53.63   0
  10   5   7    0.20   29.48   0
  11   5   8   76.15   23.17   0
  12  -5  -6  -19.77  142.88   0
  13  -8  -7   84.01   88.40   0
  13  -1  -3   93.27  258.51   0
  13   4   5  628.46   85.50   0
  14   3   3   -4.79  153.67   0
  15  -7  -6  195.16  137.31   0
  15  -2  -3  442.81  340.59   0
  15   3   4  -53.54  138.47   0
   3  -6  -6   32.09   54.76   0
   5   2   0  318.19   74.84   0
   7   5   7  741.12   25.34   0
   9   5   7  921.91   32.78   0
  11  -7  -7  115.16   89.79   0
  14 -10  -7  -61.27   74.22   0
  14   4   7   76.59   55.23   0
  16  -3  -3  -44.73  320.89   0
  16   3   6  117.33  113.37   0
   6   5   8  234.55   14.33   0
   8   5   7   20.28   22.67   0
  10  -7  -7  -38.03   83.22   0
  10   5   8   16.51   21.76   0
  12  -8  -7  171.11   86.69   0
  13  -6  -6  -35.87  127.30   0
  14 -11  -7  -33.08   74.52   0
  14  -3  -4  407.77  229.49   0
  14   1   0   20.32  238.85   0
  15  -8  -6   45.00  126.88   0
  15   3   5   60.72  116.63   0
   2   1   0  130.45   30.75   0
   9  -7  -7  287.76   81.64   0
  11  -2  -4  209.80  182.18   0
  12   4   5  -19.56   66.53   0
  13   4   6  158.51   56.13   0
  14   0  -1   60.37  283.51   0
  14   3   4  250.00  132.73   0
  14   4   8   93.03   36.98   0
  15   1   1  197.40  267.07   0
  16   3   7   29.20   77.64   0
  17   1   3  196.41  278.17   0
   6   2   0  206.60   84.73   0
   7   5   8   46.45   15.71   0
   8  -7  -7   96.76   74.42   0
   9   2   0  159.68  115.81   0
   9   5   8  461.24   22.33   0
  12  -9  -7   12.90   71.66   0
  12  -6  -6  148.85  114.31   0
  13 -10  -7  116.01   67.46   0
  15  -6  -5  -55.96  153.38   0
  15   2   3  374.11  199.24   0
  17  -2  -1   26.23  392.39   0
   6   5   9   28.75    9.95   0
   7   2   0  960.75  104.62   0
   8   2   0  166.49  102.01   0
  11   4   5  465.46   66.90   0
  12   2   1  -36.75  168.73   0
  13 -11  -7   19.65   57.78   0
  13  -7  -6  302.54  104.90   0
  13   1   0  209.99  224.11   0
  13   4   7  202.18   46.74   0
  14  -8  -6   -0.78  109.13   0
  15   0   0  -97.19  273.35   0
  15   3   6   91.59   95.07   0
  16  -4  -3    4.83  265.29   0
   5   1  -1  418.31  108.53   0
   7  -5  -6  655.42  100.24   0
  10  -8  -7   13.44   64.40   0
  12 -10  -7   62.17   57.55   0
  12   4   6  196.37   52.55   0
  13   3   4  -23.71  111.36   0
  14   3   5  -11.17   99.72   0
  15  -1  -1  177.92  321.76   0
  17   2   7  -25.25  113.35   0
   1   4   8  314.63    8.47   0
   2  -5  -5   20.89   54.53   0
   6  -2  -4  233.64   92.75   0
   7   5   9  631.83   15.34   0
   8   5   9  375.60   14.85   0
  11  -9  -7  -27.19   58.66   0
  11  -6  -6  164.00  101.84   0
  11   2   1   35.25  141.53   0
  12   1   0   80.77  206.47   0
  13   4   8   40.68   32.74   0
  14  -9  -6   24.74   87.77   0
  14  -6  -5  155.22  135.41   0
  15  -7  -5   44.27  131.31   0
  15   2   4  294.66  174.98   0
  15   3   7   52.64   68.78   0
  16  -2  -1   90.42  336.96   0
  16  -1   0  281.25  319.08   0
  16   1   3   57.05  227.72   0
  17   2   8  -16.48   79.15   0
   2  -2  -3  -38.59   48.31   0
   3   4   6  620.36   13.30   0
   4  -6  -6   84.40   54.83   0
   7  -8  -7   78.48   59.99   0
   7   1  -1   82.11  102.68   0
  10  -6  -6  484.65  101.89   0
  12 -11  -7   11.11   52.21   0
  12  -7  -6  273.51   89.87   0
  12   4   7   54.23   41.09   0
  13  -8  -6   -2.58   87.40   0
  14   2   3  134.27  158.68   0
  15   3   8   46.70   51.85   0
  17  -3  -1  161.96  367.36   0
   6   0  -2   87.34  111.20   0
   8  -1  -3  435.00  129.69   0
  11 -10  -7  199.97   55.90   0
  11  -3  -4  120.59  152.00   0
  11   4   6   76.35   48.45   0
  12   0  -1  128.44  206.39   0
  14 -10  -6   52.49   72.77   0
  14   3   6    8.74   76.33   0
  16   2   6   28.04  121.46   0
   7   0  -2  640.08  114.19   0
  10   3   3   13.75   86.29   0
  11 -11  -7   48.01   46.05   0
  11  -7  -6  122.62   83.28   0
  12   3   4  -69.93   94.19   0
  12   4   8   30.16   29.50   0
  14 -11  -6   98.57   64.05   0
  14  -7  -5   85.13  107.22   0
  15   2   5   68.95  137.37   0
   8  -9  -7   27.31   48.65   0
   8   4   5  821.90   50.04   0
  10 -10  -7  -35.36   49.84   0
  12  -8  -6   10.53   74.76   0
  13  -3  -3  336.46  184.80   0
  15  -9  -5  -54.46   96.85   0
  15  -2  -1  151.49  283.84   0
  15  -1   0   86.05  267.53   0
  15   1   3  105.59  181.49   0
  16   2   7  128.36   91.43   0
   6   4   5   24.24   26.56   0
   7   4   5  302.41   34.89   0
  10   4   6   69.04   42.47   0
  11   4   7   96.86   33.11   0
  12  -4  -4   62.88  146.96   0
  12   4   9   58.58   20.59   0
  13 -10  -6   29.80   66.04   0
  16  -3  -1  -53.36  292.56   0
  16   2   8   80.36   68.65   0
  17  -3   0  -53.25  368.05   0
  17  -2   1  129.12  308.67   0
  17   0   4  393.47  269.85   0
   8   2   1  824.88  103.90   0
   9  -3  -4  167.13  115.03   0
  11   3   4  139.32   81.08   0
  12  -9  -6  144.36   63.85   0
  12  -6  -5   54.56   97.78   0
  12   3   5   86.82   80.76   0
  14  -8  -5   -0.33   88.09   0
  14  -4  -3  497.41  162.97   0
  14   3   8  325.64   50.28   0
  15  -5  -3  -20.24  205.89   0
  15   2   6  -35.19  109.76   0
  16   1   5  101.65  176.62   0
  16   2   9   49.02   50.27   0
  17   1   7  -51.75  132.98   0
   0   2   3 1035.67   18.14   0
   3   1   0 2431.54   84.12   0
   8 -10  -7  -28.93   38.30   0
   9   4   6  269.08   39.23   0
  11  -8  -6  -64.90   62.19   0
  11   4   8  169.66   27.82   0
  13 -11  -6  -43.51   54.33   0
  14  -3  -2  189.06  201.60   0
  14   3   9   74.22   32.21   0
   5 -10  -7  -36.27   28.09   0
  11  -4  -4   30.39  117.44   0
  12 -10  -6    6.12   53.99   0
  13   3   7  -18.10   49.45   0
  14  -9  -5   65.43   84.44   0
  14  -1   0   43.66  224.69   0
  14   2   5  207.29  111.82   0
  15   2   7    5.50   86.73   0
  16  -5  -2   19.92  194.81   0
   2   3   4 2139.49   18.95   0
   8  -7  -6  104.24   60.94   0
   9  -5  -5   84.06   88.22   0
  10  -8  -6  -31.89   56.43   0
  11  -9  -6   29.61   52.49   0
  11   4   9   71.13   19.79   0
  12  -7  -5   96.75   85.27   0
  12  -1  -1   61.47  170.79   0
  13  -8  -5   80.91   77.48   0
  15  -8  -4  -41.13  112.28   0
  15  -3  -1    9.07  229.36   0
  15  -2   0   39.00  251.32   0
  15  -1   1  288.36  227.60   0
  16   1   6  159.66  143.48   0
   5  -3  -4  382.64   72.31   0
   7  -7  -6  -10.51   54.67   0
   8  -5  -5  103.02   88.31   0
   8   4   6 1964.87   45.10   0
  10  -4  -4  678.52  120.95   0
  12 -11  -6  -23.91   46.00   0
  13   0   1  134.39  171.56   0
  13   3   8  117.70   42.03   0
  14  -7  -4   96.76  105.47   0
  14   2   6  -64.40   89.61   0
  15   2   8  195.50   61.27   0
  17  -3   1  172.85  298.08   0
  17   0   6  -38.52  197.90   0
   4   4   6  343.77   15.64   0
   9   4   7  485.51   33.66   0
  10   4   8  239.87   25.82   0
  13  -9  -5  -35.96   72.65   0
  13  -3  -2   36.57  180.96   0
  13  -1   0   71.63  191.44   0
  14 -11  -5   25.09   62.17   0
  15   1   5  106.94  141.96   0
  15   2   9   45.18   41.51   0
  16  -6  -2  104.14  189.78   0
  16   1   7  123.11  124.59   0
  17  -1   4  105.18  281.58   0
   4   1   0   41.11   48.97   0
   7   4   6  778.66   31.84   0
  10  -9  -6   63.96   46.68   0
  13   3   9   55.24   28.74   0
  14   1   4  134.94  144.33   0
  17   0   7   16.86  154.44   0
   5   4   6   30.50   18.35   0
   6   1   0 2462.01  104.64   0
   6   4   6   64.58   22.19   0
   9  -4  -4  253.30  106.90   0
  11 -11  -6   -0.87   39.69   0
  12   3   7   18.85   42.63   0
  13 -10  -5   97.82   62.07   0
  13  -5  -3  190.28  125.00   0
  14  -3  -1  435.50  185.68   0
  16   0   5   40.12  180.05   0
  17  -2   3  222.22  281.91   0
  17  -1   5  -48.20  255.50   0
   7   0  -1   79.15   82.95   0
   8   4   7  409.26   29.71   0
   9   4   8   94.73   21.96   0
  11 -12  -6  -10.35   35.10   0
  11   3   6  188.94   50.40   0
  15  -3   0  299.30  228.95   0
  15   0   4   92.47  182.24   0
  15   1   6  -45.08  109.97   0
  16  -4   0   63.08  243.59   0
  16   1   9   32.33   58.89   0
  17  -4   1   81.73  285.42   0
  17  -3   2   70.89  287.35   0
  10  -7  -5   18.44   65.10   0
  10   0   0   82.02  107.58   0
  12  -9  -5  104.11   58.18   0
  12  -1   0    4.58  150.89   0
  12   3   8   -8.09   33.34   0
  13 -11  -5   18.77   53.35   0
  14   1   5  126.99  130.89   0
  14   2   8   48.51   53.68   0
  15  -8  -3  111.47  115.09   0
  15  -6  -2   80.02  160.43   0
  16   0   6 -103.49  152.37   0
   0   3   5  759.44   17.99   0
  12   2   5   23.36   82.91   0
  13 -12  -5  -52.37   46.09   0
  14   2   9  -18.64   42.45   0
  15   1   7   44.46   99.07   0
  16  -6  -1   39.88  176.09   0
   6  -8  -6   94.05   37.28   0
   7   4   7  295.14   25.21   0
   8  -9  -6   98.07   39.35   0
   9 -10  -6  -12.65   38.27   0
  12 -10  -5   24.02   49.60   0
  12  -5  -3  183.16  114.80   0
  12   3   9   78.23   24.76   0
  13 -13  -5  -28.49   41.39   0
  13   1   4   86.89  118.16   0
  14  -1   2   26.17  181.71   0
  15  -1   3   55.05  201.92   0
  16   0   7   -3.74  138.06   0
  17  -3   3  -68.76  285.63   0
   8   4   8    2.69   18.03   0
  10 -12  -6   20.92   33.34   0
  10   3   6   43.63   49.11   0
  14  -2   1  -16.51  197.24   0
  14   1   6  347.92  108.13   0
  15  -7  -2  112.84  146.16   0
  15  -2   2   85.55  216.70   0
  10  -8  -5  -48.90   54.03   0
  12 -11  -5   65.33   45.04   0
  14  -8  -3  344.14  101.25   0
  14  -3   0  -71.01  181.65   0
  15  -4   0  -40.42  194.54   0
  15  -3   1  171.80  214.56   0
  16  -7  -1  174.75  169.11   0
  16  -1   5  135.48  188.40   0
  17  -2   5   63.19  229.64   0
   3   3   4 1076.36   25.95   0
   5   2   2   33.48   40.57   0
   6  -6  -5   14.59   41.91   0
   6   4   7  808.39   22.68   0
   8 -10  -6    9.37   31.75   0
   9 -11  -6  -42.53   31.31   0
  10  -4  -3  518.01  100.75   0
  11   3   8   97.43   31.96   0
  12 -12  -5   10.98   37.70   0
  12   0   2   67.54  121.16   0
  12   2   6  -13.78   66.57   0
  13   1   5   78.97  104.39   0
  15   1  10    7.07   36.44   0
   3   4   7  788.19   11.22   0
   8   4   9   99.29   13.30   0
  11 -10  -5   71.22   40.83   0
  12 -13  -5  -22.14   34.05   0
  12  -8  -4  -33.81   64.99   0
  12  -1   1   16.05  129.83   0
  13 -10  -4  114.39   60.40   0
  14   1   7  116.94   85.68   0
  16  -1   6   61.81  166.93   0
  16   0   9    5.41   70.95   0
  16   0  10   28.48   54.16   0
   4  -6  -5   11.58   35.86   0
   5   4   7  257.53   16.18   0
   6  -9  -6   15.58   29.34   0
   7   4   8  474.42   18.47   0
   8  -7  -5    9.75   44.74   0
   8  -1  -1  294.97  100.90   0
  10  -3  -2   47.42  101.46   0
  10   0   1   58.78   95.41   0
  10   3   7   89.08   36.74   0
  11   3   9    9.80   21.13   0
  12  -2   0   89.05  133.58   0
  13  -4  -1  180.53  129.37   0
  13   2   9  110.38   35.90   0
  14  -9  -3   73.21   74.83   0
  14  -5  -1  303.81  137.76   0
  16  -5   1  161.16  212.64   0
  16  -3   3  -28.70  207.89   0
   5  -9  -6   26.89   27.66   0
   8 -11  -6   38.31   29.01   0
   9  -4  -3  218.79   73.60   0
  11 -11  -5   58.95   38.04   0
  11   3  10   30.58   16.07   0
  12  -9  -4   49.10   56.81   0
  12   2   7   61.49   53.40   0
  13 -11  -4   84.80   54.31   0
  13   2  10   42.03   24.53   0
  14  -4   0  -33.59  153.26   0
  14  -2   2  -14.59  157.20   0
  14   1   8   -5.37   68.36   0
  15  -5   0  -37.16  168.01   0
  15  -3   2  495.87  207.37   0
  15   0   7   57.06  105.71   0
   6   1   1    2.16   58.07   0
   7  -7  -5  449.24   50.41   0
   7  -2  -2  356.24   71.74   0
   7   0   0   20.39   67.52   0
  11 -12  -5   21.00   32.78   0
  13 -12  -4   56.86   45.54   0
  13   1   6   65.74   81.25   0
  15  -1   5   91.50  164.51   0
  16  -1   7  301.63  139.98   0
   7  -1  -1   86.38   68.27   0
   7   4   9  428.40   15.83   0
   8 -12  -6  -43.65   24.28   0
  11 -13  -5   -2.96   29.38   0
  11  -8  -4  167.80   53.15   0
  12  -5  -2   -5.82   97.43   0
  12   0   3  -28.99  111.96   0
  12   2   8  -26.07   41.71   0
  13 -13  -4  -25.56   42.01   0
  14   1   9   52.88   49.37   0
  15   0   8   65.86   88.26   0
  16  -1   8   21.01  123.40   0
   6   4   8 1759.54   23.22   0
   8  -8  -5  -51.32   42.85   0
  11  -3  -1  417.50  115.57   0
  12 -10  -4   61.28   45.15   0
  13  -9  -3    9.79   73.93   0
  14   0   6   78.82  109.17   0
  14   1  10   67.52   36.68   0
  15  -6   0  250.36  146.60   0
  15   0   9  195.19   71.30   0
  10 -11  -5   -7.36   31.46   0
  12  -1   2  117.05  127.44   0
  13  -5  -1  -11.63  115.87   0
  15  -8  -1  -17.23  121.75   0
  15  -1   6  114.83  135.25   0
  15   0  10  138.42   51.59   0
  16  -2   6  116.00  180.06   0
   7   4  10  162.15    9.96   0
  10 -12  -5   13.53   30.50   0
  11  -9  -4  110.66   44.89   0
  12  -3   0  -67.16  125.28   0
  13   0   5   90.83  120.73   0
  14  -9  -2  -31.01   85.05   0
  14  -5   0  166.14  141.55   0
  14  -2   3  162.73  151.83   0
  14   0   7  130.85   96.06   0
  15  -4   2  271.12  188.96   0
   4 -10  -6   31.27   19.61   0
   7  -8  -5    3.95   34.29   0
   9 -10  -5  137.27   31.68   0
  10   3  10   -5.31   15.56   0
  12 -14  -4   -4.51   32.62   0
  12 -13  -4   45.10   34.94   0
  12 -12  -4    9.32   36.38   0
  12  -8  -3  -66.62   61.91   0
  12  -6  -2   80.05   84.67   0
  13 -10  -3   17.23   58.07   0
  13  -3   1  162.75  148.53   0
  15  -1   7   59.85  125.52   0
  16  -7   1  453.88  170.52   0
  16  -2   7  111.78  165.66   0
   2 -10  -6  -21.31   12.81   0
   3 -10  -6   11.27   16.38   0
   5  -2  -2   75.93   47.88   0
   5   4   8  833.07   17.87   0
   9   3   8   60.85   27.37   0
  10  -3  -1  795.60  103.20   0
  10   2   6   23.87   58.44   0
  11 -10  -4   52.39   39.89   0
  11   0   3   11.26   94.77   0
  14 -10  -2  -61.60   77.56   0
  16  -4   4   -6.33  209.63   0
   6   4   9  289.38   13.38   0
  11   1   5    5.14   80.98   0
  11   2   8   -3.12   40.51   0
  12  -9  -3  123.58   58.41   0
  13 -12  -3   25.80   48.45   0
  13  -6  -1  -44.51   98.59   0
  13   1   9   95.96   47.24   0
  14   0   8   87.43   78.34   0
  15  -6   1  -52.64  156.34   0
  15  -1   8   -0.74  115.09   0
   7   1   2 1081.11   69.34   0
  10  -9  -4   76.78   41.54   0
  11 -11  -4  121.16   37.45   0
  11  -1   2   82.22  107.39   0
  12  -1   3    0.50  121.03   0
  13   0   6   47.43   96.97   0
  13   1  10    5.12   38.57   0
  14 -11  -2   16.39   66.13   0
  14  -8  -1   -9.89  101.72   0
  14  -2   4   48.52  163.00   0
  15  -8   0   42.37  125.89   0
  15  -5   2  192.55  177.80   0
   4 -11  -6   51.11   14.93   0
   8 -10  -5  -45.92   27.77   0
   9 -13  -5    5.23   23.36   0
   9   3   9   45.25   22.52   0
  11   2   9  170.53   32.85   0
  12 -10  -3  -11.78   56.15   0
  14  -3   3  110.42  147.79   0
  14   0   9  184.28   66.08   0
  15  -2   6  129.28  146.50   0
  15  -1   9   32.43   90.85   0
   2  -7  -5   67.95   21.26   0
   6   4  10   76.72    9.51   0
   9   0   2   73.16   78.32   0
  11 -14  -4  -40.70   27.24   0
  11 -13  -4   -5.65   31.27   0
  13  -7  -1   20.80   85.43   0
  14  -4   2   94.00  154.18   0
  14   0  10  179.07   51.28   0
  15  -1  10  -56.77   64.10   0
  16  -5   4  205.06  196.56   0
   3  -2  -2  -27.20   33.84   0
   4   4   8   45.84   10.76   0
   8 -11  -5   55.87   24.69   0
   9   3  10  366.19   19.91   0
  10 -10  -4   76.04   32.29   0
  11   2  10   45.18   25.27   0
  12 -11  -3    4.80   48.60   0
  13 -10  -2    8.36   61.12   0
  14   0  11   -7.75   37.28   0
   6  -6  -4   37.36   36.23   0
   8   3   8    4.13   28.32   0
  10 -11  -4   39.28   30.02   0
  11  -9  -3   46.93   52.69   0
  12 -12  -3   35.37   42.11   0
  12  -6  -1  -11.48   88.79   0
  14 -10  -1  132.54   83.27   0
   2  -5  -4   71.28   22.47   0
   3   0   0   -4.36   30.83   0
   5   4   9   20.88   10.75   0
   6  -9  -5   39.95   26.57   0
   6   3   6   76.66   25.84   0
   7 -10  -5  -55.15   25.67   0
   7  -1   0   32.16   54.76   0
   9  -9  -4   64.59   36.20   0
  10   2   8  123.26   42.13   0
  12 -14  -3   64.46   35.32   0
  12 -13  -3   38.94   35.19   0
  12   1   9   98.18   48.47   0
  13 -11  -2   40.89   54.99   0
  13  -6   0  -35.04  106.90   0
  14  -6   1  266.22  134.03   0
  15  -2   8  175.91  125.10   0
  16  -5   5  -30.50  203.60   0
   7   3   7  113.36   27.90   0
   8  -8  -4   75.53   39.40   0
  10 -13  -4   64.97   28.76   0
  10 -12  -4   52.75   29.25   0
  10  -8  -3  390.51   53.74   0
  13 -13  -2   11.40   52.80   0
  13 -12  -2   56.25   50.16   0
  14 -11  -1  -36.77   69.78   0
  14  -5   2  245.15  161.50   0
  14  -4   3  189.59  167.59   0
  14  -1   8   21.65   97.52   0
   9  -7  -3  191.31   58.44   0
  10 -14  -4   22.61   24.24   0
  10  -2   1  180.77  105.80   0
  11   1   7   73.42   62.41   0
  12  -9  -2   99.89   58.96   0
  13  -5   1   26.24  125.33   0
  13  -3   3  352.88  142.09   0
  13  -1   6  101.02  116.51   0
  13   0   9   99.57   65.58   0
  15  -9   1   84.60  125.15   0
   2   0   0   -2.53   16.61   0
   5  -6  -4  118.97   38.38   0
   8  -3  -1  619.58   74.40   0
   8   3   9   94.23   22.29   0
  10   2   9   55.67   32.45   0
  14  -1   9   37.57   87.11   0
  15  -6   3   65.60  167.91   0
   5  -9  -5   54.69   23.26   0
   6  -2  -1 3474.31   94.91   0
   7 -12  -5   39.99   22.05   0
   8  -9  -4  173.84   37.06   0
   8  -1   1  298.13   83.45   0
   9 -11  -4   79.94   29.77   0
  11 -12  -3   67.47   38.91   0
  11  -6  -1  247.59   79.87   0
  13   0  11   40.17   40.52   0
  14  -6   2  -66.57  158.61   0
  14  -2   7   84.92  140.25   0
  14  -1  10   56.72   72.16   0
  15  -8   2  190.83  136.92   0
   7 -13  -5  -26.55   19.87   0
  10   2  10   46.22   25.84   0
  11 -13  -3   91.45   37.39   0
  11   1   8  -37.67   56.65   0
  12 -11  -2  -82.17   55.39   0
  12  -6   0  242.29  102.01   0
  13 -10  -1   19.04   66.22   0
  13  -6   1  -11.59  119.26   0
  13  -1   7  -46.23  111.21   0
  14  -5   3  106.32  159.40   0
  14  -1  11   51.75   48.11   0
  14  -1  12   38.26   35.04   0
  15  -3   8   13.95  146.45   0
   3  -8  -5  714.90   26.14   0
   5   3   6 1038.58   37.50   0
   5   4  10  309.03   11.28   0
   7   3   8  372.31   32.35   0
   8   3  10  475.98   19.75   0
   9 -14  -4   66.69   24.61   0
   9 -13  -4   49.40   29.62   0
   9 -12  -4   43.89   26.82   0
  10 -10  -3   19.32   42.97   0
  12 -12  -2  -37.58   54.76   0
  13  -8   0  336.75   96.90   0
  14 -11   0   28.97   83.66   0
  15  -7   3  136.27  175.62   0
  15  -6   4   97.36  191.84   0
  15  -5   5   26.56  166.53   0
   8  -5  -2  410.10   60.94   0
   8   3  11  164.33   14.57   0
   9  -3   0 1062.07   97.63   0
   9  -2   1  549.96   97.94   0
  10   2  11  102.82   20.62   0
  11  -9  -2  194.07   59.53   0
  11  -5   0  562.50  109.10   0
  12 -13  -2  -42.23   45.78   0
  12  -5   1  466.03  133.63   0
  13 -12  -1  -18.79   65.91   0
  13  -5   2  198.81  158.63   0
  14  -2   8   72.09  116.59   0
  15  -3   9   98.58  140.51   0
   6 -12  -5  -40.43   21.75   0
   6   3   7  165.84   28.72   0
   8  -7  -3  296.08   61.95   0
  10 -11  -3   29.09   37.39   0
  11  -7  -1  100.04   80.43   0
  11  -4   1  151.58  115.61   0
  11  -2   3  121.56  130.14   0
  12  -4   2    6.94  136.30   0
  12  -1   6   -0.84  133.40   0
  14  -9   1   82.08  118.90   0
  14  -7   2   67.66  139.59   0
  15  -8   3  -16.17  162.07   0
  15  -3  10   69.64  109.62   0
   7  -3  -1  164.52   66.87   0
   9  -9  -3   13.84   48.18   0
  10 -12  -3   20.07   37.18   0
  11   1  10   27.60   38.07   0
  12  -7   0  -55.20   94.50   0
  13  -7   1   44.74  122.73   0
  13  -1   9  146.93   96.20   0
  14  -6   3  -27.69  173.81   0
  14  -4   5   80.99  158.36   0
  15  -5   6  -39.40  192.35   0
   5  -7  -4  156.25   29.85   0
   6  -8  -4 1638.47   49.12   0
   6   1   3  159.37   63.84   0
   7  -2   0  704.23   83.36   0
   7  -1   1   29.29   78.66   0
   7   3   9  340.42   28.30   0
   9   2   9  -29.64   38.21   0
  10 -15  -3   20.16   30.72   0
  10 -14  -3    7.34   34.45   0
  10 -13  -3   20.01   38.68   0
  12 -10  -1  167.09   80.23   0
  12   0  10    7.89   52.95   0
  14  -3   7   21.84  156.54   0
  14  -2  10   22.15   99.44   0
  15  -6   5   37.02  184.46   0
  15  -4   8   21.48  166.36   0
   4  -3  -2 2535.73   63.93   0
   5 -11  -5   -0.17   24.52   0
   6  -4  -2  359.53   51.70   0
   8 -14  -4   33.41   28.22   0
   8 -13  -4    6.04   29.80   0
   8 -12  -4   24.77   27.57   0
   8  -4  -1  209.39   72.24   0
   9  -5  -1  769.61   92.12   0
  12  -1   7  331.89  125.99   0
  12   0  11   50.65   48.24   0
  13  -5   3  146.07  173.74   0
  13  -1  10  -44.80   82.13   0
  14  -2  11  141.91   77.67   0
   8  -8  -3   27.28   48.22   0
  10   1   8   53.62   68.20   0
  11 -14  -2   40.61   47.54   0
  11 -13  -2   55.13   51.59   0
  11 -12  -2   46.41   49.78   0
  13 -11   0    8.41   88.92   0
  13  -1  11  199.38   63.66   0
  13  -1  12   28.48   42.64   0
  14  -4   6  117.87  188.96   0
  14  -3   8  378.99  154.35   0
   4 -10  -5  162.43   25.47   0
   7  -7  -3  115.31   61.58   0
   7  -5  -2    0.71   50.52   0
   7   3  10  227.78   22.29   0
   8  -6  -2  141.63   59.67   0
   8  -3   0  227.15   87.22   0
   9   2  10   10.13   33.57   0
  10  -9  -2  -12.92   57.36   0
  10  -5   0  265.09  116.10   0
  10  -1   4  156.21  126.83   0
  12 -13  -1   49.68   66.31   0
  12  -5   2   -6.07  162.62   0
  13 -12   0  -38.47   85.93   0
  13  -2   8  315.79  145.33   0
  14  -6   4  -28.13  180.87   0
  14  -5   5  139.02  179.19   0
  15  -7   5  144.34  188.99   0
   8  -2   1  914.79  113.07   0
   9 -11  -3   11.61   41.12   0
   9   2  11  242.25   26.39   0
  10  -7  -1  369.55   90.07   0
  10   1   9   15.43   56.17   0
  11   0   8  484.36   90.31   0
  13  -9   1  175.33  131.58   0
  13  -7   2  285.37  149.97   0
  14 -10   2    4.11  133.76   0
  14  -3   9   98.76  132.43   0
   6  -9  -4  214.30   35.34   0
   6  -3  -1  226.77   67.37   0
   6   0   2  151.64   71.88   0
   7 -11  -4   96.02   33.20   0
   8   2   8  815.72   54.47   0
   9 -15  -3   39.51   31.84   0
   9  -3   1  599.19  121.54   0
  10 -10  -2   17.38   57.99   0
  11  -7   0  771.91  116.76   0
  12  -7   1  279.76  125.05   0
  13  -4   5 1017.38  197.71   0
  14  -8   3  296.60  167.59   0
   4   0   1   86.33   51.71   0
   9  -8  -2  336.42   84.53   0
   9  -6  -1  357.52   90.48   0
  11 -10  -1  107.84   74.77   0
  13  -5   4  712.05  206.63   0
  14  -6   5  324.64  203.13   0
  -6  -5  -4   11.76   12.71   0
  -1  -3  -1 8851.30   25.29   0
   6 -11  -7  136.92  170.75   0
   6  -5  -2 2573.35   55.29   0
   9  -3  -2 1121.03   43.30   0
  10  -6  -4  207.21   87.03   0
  11  -5  -4  524.41   87.97   0
  12  -8  -7  367.96  192.59   0
  12  -4  -4   73.13   64.62   0
  13  -7  -7   44.20  152.97   0
  14  -6  -7  442.39  130.39   0
  15  -3  -6   97.18   77.19   0
  17   0  -7   87.70   66.27   0
   6  -3  -1  164.98   22.56   0
   8  -6  -3  559.54   72.36   0
   9 -10  -7   64.92  182.56   0
  12  -9  -8   94.11  203.99   0
  12  -7  -6  447.24  153.03   0
  12  -2  -3  561.63   53.12   0
  13  -6  -6   76.01  118.95   0
  14  -3  -5   44.50   70.17   0
  15  -1  -5  180.73   57.94   0
  16  -3  -7  -16.93   85.13   0
  16  -1  -6   40.70   64.49   0
  -4  -7  -4  236.53   12.44   0
  -2 -11  -7  211.71   42.46   0
  -2  -8  -4  175.83   25.32   0
  -1  -7  -3  217.98   21.70   0
   2  -4  -1  448.45   20.37   0
   3 -13  -9   64.09  117.29   0
   3 -10  -5  275.60   89.30   0
   3  -6  -2  635.78   33.93   0
   3  -4  -1 1097.82   25.65   0
   6  -7  -3  286.25   54.21   0
   9  -7  -4  957.40  102.84   0
  11  -8  -6  -11.05  147.66   0
  11  -7  -5  503.11  124.38   0
  11  -1  -2  147.94   37.40   0
  12  -6  -5   61.62  100.05   0
  12   3  -2  750.03   40.12   0
  13  -5  -5    0.87   81.13   0
  13   0  -3   56.40   41.01   0
  14  -5  -6  314.45  103.86   0
  14  -1  -4  194.41   51.68   0
  17  -1  -7    7.15   65.59   0
  -4  -3  -2 2356.13   13.26   0
   1 -10  -5  456.69   60.62   0
   2 -11  -6 1142.13  100.50   0
   2 -10  -5  610.97   72.87   0
   3 -11  -6  122.79  103.33   0
   4 -14 -11   93.02  107.41   0
   4 -10  -5  452.40  108.27   0
   4  -4  -1 7722.81   56.94   0
   7  -5  -2   47.01   33.96   0
   8 -10  -6   17.92  152.57   0
   8  -9  -5  668.74  129.29   0
   8  -2  -1 1001.55   29.01   0
  10   2  -1  294.11   25.81   0
  12   2  -2 1101.90   43.69   0
  12   5  -2   24.29   29.64   0
  15  -4  -6   96.04   86.41   0
  15  -2  -5   46.17   66.29   0
  15   3  -4   10.87   46.08   0
  16  -2  -6  110.72   66.90   0
  16   2  -5   66.03   55.03   0
   1 -11  -6  419.30   76.34   0
   1  -4  -1 1752.65   20.93   0
   2  -1   0  123.09    5.78   0
   4 -11  -6   37.36  108.76   0
   4  -1   0   20.12   10.44   0
   5 -14 -11   31.34  129.32   0
   7  -3  -1  197.67   26.08   0
   8  -8  -4  -43.60   92.57   0
   9  -4  -2 1493.97   49.10   0
  10  -5  -3  295.46   53.85   0
  10  -3  -2   73.29   34.52   0
  10   1  -1 1443.95   37.91   0
  11  -4  -3  168.10   47.47   0
  12  -5  -4  112.40   74.27   0
  12   1  -2   76.08   33.61   0
  13  -8  -7   94.28  157.59   0
  13  -1  -3  126.51   42.47   0
  14  -7  -7   66.07  133.77   0
  15   2  -4  370.55   51.06   0
  16   1  -5   26.64   54.36   0
  17   1  -6   94.44   58.60   0
  -3  -1  -1 8577.04   27.17   0
   0 -10  -5  411.78   48.50   0
   2 -12  -7   47.66   82.57   0
   3 -12  -7  -58.65  108.80   0
   5 -11  -6  473.59  124.68   0
   5  -4  -1 1507.80   32.21   0
  10  -7  -4  443.61   96.24   0
  12  -9  -7  -13.38  179.53   0
  13  -7  -6  290.34  131.82   0
  14  -6  -6   11.87  109.65   0
  14   3  -3   -5.92   41.35   0
  15   1  -4   49.31   44.85   0
  16   0  -5  145.35   54.16   0
  -2  -5  -2   20.52    9.88   0
  -1   2   0  159.06    7.20   0
   0 -11  -6   62.96   50.06   0
   1 -12  -7  380.39   73.71   0
   3 -14 -10   46.07   89.42   0
   5  -1   0 1892.21   27.85   0
   6 -11  -6  116.01  140.55   0
   8 -12  -8  203.57  202.49   0
  10   0  -1   33.01   25.25   0
  12   0  -2   28.48   31.99   0
  13  -6  -5  169.44  100.40   0
  14   1  -3  334.09   42.52   0
  14   2  -3  122.29   38.34   0
  15  -3  -5    5.33   66.06   0
  15   0  -4   -2.66   47.26   0
  16  -3  -6  108.89   70.92   0
  17   0  -6   57.43   52.67   0
  -3 -10  -6   49.27   25.85   0
   4 -14 -10  166.07  108.82   0
   5 -14 -10  142.65  127.98   0
   6 -12  -7  175.42  164.27   0
   9  -8  -4  141.42   95.02   0
  11 -10  -7  208.51  184.25   0
  13  -2  -3  114.66   44.60   0
  14  -5  -5   33.19   88.14   0
  14  -3  -4  265.97   59.20   0
  16  -1  -5  121.06   53.95   0
  17  -1  -6  158.26   64.08   0
  -5  -4  -3  364.62    8.77   0
  -3  -9  -5 1042.38   27.95   0
   1  -8  -3  718.57   32.86   0
   3 -13  -8  128.13   91.05   0
   4 -13  -8  122.21  108.38   0
   6 -14 -10  156.32  143.78   0
   7  -6  -2  523.75   44.03   0
   8  -3  -1  456.44   26.55   0
   9  -2  -1  861.65   29.75   0
  10  -6  -3  102.98   62.25   0
  10  -4  -2  388.92   41.50   0
  12  -6  -4  291.28   78.50   0
  12  -4  -3  -47.10   46.05   0
  12  -1  -2   74.66   34.13   0
  14   0  -3   43.85   39.07   0
  15  -1  -4   65.59   46.99   0
  16  -4  -6  293.76   79.31   0
   0 -12  -7   10.47   50.77   0
   5 -13  -8  171.94  126.64   0
   6 -13  -8  -67.10  152.95   0
   6  -8  -3  572.83   61.47   0
   6  -1   0 2519.10   29.75   0
   7 -12  -7  -48.99  157.18   0
   7  -4  -1 1037.31   32.76   0
   9  -5  -2  247.17   43.17   0
  10 -11  -7  288.86  200.16   0
  10 -10  -6  488.90  159.09   0
  10  -9  -5  562.74  134.39   0
  11  -3  -2  160.21   36.21   0
  11   2  -1  105.14   26.96   0
  13  -8  -6  -26.95  133.80   0
  13  -5  -4  757.81   72.63   0
  13   2  -2  213.41   36.84   0
  13   3  -2   95.77   37.50   0
  14  -7  -6  404.56  115.17   0
  15  -4  -5  202.11   67.94   0
  16  -2  -5   -4.10   56.14   0
  17  -2  -6  124.22   65.09   0
  -2  -7  -3 2436.09   28.79   0
  -1 -11  -6  360.14   42.54   0
   0  -4  -1   38.84    8.69   0
   1 -13  -8  133.27   61.77   0
   8   4   0    7.12   19.94   0
  10  -8  -4  458.14  108.40   0
  11   1  -1 1873.47   40.64   0
  12  -9  -6  420.79  154.96   0
  12  -2  -2  853.30   46.07   0
  13  -7  -5   40.17  103.99   0
  13   1  -2   87.78   35.24   0
  14  -6  -5  239.33  103.65   0
  14  -1  -3  239.70   43.49   0
  15  -6  -6  -30.82   97.86   0
  15  -2  -4  287.56   51.09   0
  17   1  -5   24.71   50.34   0
   3  -7  -2 2470.79   46.20   0
   3  -5  -1  646.44   20.59   0
   3  -2   0  936.11   15.53   0
   4 -14  -9   73.81  107.80   0
   4 -11  -5  707.06   93.72   0
   4  -7  -2  145.39   30.31   0
   4  -5  -1 1421.34   28.92   0
   5  -7  -2   61.15   30.91   0
   5  -5  -1   20.56   19.80   0
   8 -12  -7  476.37  178.85   0
   8  -6  -2  219.33   44.18   0
   8   1   0 1855.61   29.66   0
   9  -3  -1  537.65   27.60   0
  12  -8  -5  694.27  124.85   0
  12  -5  -3  208.95   64.73   0
  13   0  -2  785.35   42.31   0
  16  -5  -6   52.42   85.33   0
  16  -3  -5   50.28   63.38   0
  16   1  -4  155.47   48.33   0
  16   2  -4  -18.04   44.93   0
  17   0  -5  223.22   50.99   0
  -1 -12  -7  365.99   41.92   0
  -1  -9  -4  926.63   34.66   0
   2 -11  -5  434.77   63.18   0
   2  -5  -1 4726.99   35.54   0
   3 -12  -6  692.01   87.49   0
   3 -10  -4 1241.63   69.82   0
   5 -14  -9   31.16  114.75   0
   5 -11  -5   47.47   88.83   0
   6  -7  -2  353.91   40.81   0
   7  -1   0  119.13   16.85   0
   8 -13  -8  123.30  177.02   0
   8  -4  -1  208.54   25.14   0
   9 -10  -5  469.15  129.06   0
  10  -5  -2  608.56   44.70   0
  11 -10  -6  363.15  153.02   0
  11  -9  -5   91.72  124.97   0
  11  -6  -3  191.90   60.80   0
  11  -4  -2  135.28   37.17   0
  11   0  -1  140.95   28.47   0
  11   5  -1  121.09   27.17   0
  12  -7  -4  206.13   86.06   0
  13  -6  -4  162.38   69.53   0
  14  -2  -3  -24.33   43.36   0
  15  -3  -4   34.19   51.71   0
  15   2  -3  588.39   49.39   0
  15   3  -3  777.10   49.33   0
  16   0  -4  172.46   49.46   0
  18   0  -6   12.41   52.47   0
  -3  -8  -4  408.83   17.26   0
   2 -12  -6   -8.62   64.72   0
   6 -12  -6  211.97  133.66   0
   6  -5  -1 1342.06   36.65   0
   6  -2   0  145.28   15.45   0
   7 -14  -9  126.58  166.93   0
   9  -9  -4  -72.71   93.68   0
  10  -7  -3  311.36   65.30   0
  13  -9  -6  130.20  144.54   0
  13  -1  -2   85.34   36.74   0
  15   1  -3  159.93   42.16   0
  17  -1  -5   44.13   53.51   0
  -1  -6  -2 5137.94   32.08   0
   1 -11  -5   86.27   48.36   0
   2  -2   0 2971.39   19.91   0
   3 -13  -7   73.11   77.47   0
   4 -13  -7  140.66   87.65   0
   5 -13  -7   56.58  111.00   0
   7 -12  -6  136.58  151.23   0
   7  -5  -1  453.08   27.64   0
   7   6   0   10.02    9.49   0
   8   5   0 1255.80   22.06   0
  10 -11  -6  236.11  163.05   0
  10 -10  -5  304.48  129.07   0
  11  -1  -1 1644.04   39.22   0
  13  -8  -5  260.01  115.36   0
  14  -7  -5   67.00   89.57   0
  14  -3  -3  107.41   46.30   0
  15   0  -3  429.21   45.07   0
  16  -4  -5  145.74   63.70   0
  16  -1  -4   28.04   45.43   0
   1 -12  -6   33.22   53.27   0
   1 -10  -4  302.83   38.33   0
   2 -13  -7  208.55   67.96   0
   3  -9  -3 1880.94   54.71   0
   7  -2   0  702.60   21.62   0
   9  -8  -3  186.46   71.77   0
   9  -4  -1  682.16   30.90   0
   9   1   0  489.55   24.20   0
   9   2   0  171.75   20.01   0
  10  -9  -4  245.39   97.68   0
  10  -3  -1 1025.62   34.91   0
  12 -10  -6   19.01  143.62   0
  12  -6  -3  682.04   68.82   0
  13  -2  -2  189.00   37.39   0
  15  -4  -4  167.04   57.63   0
  15  -1  -3  108.00   41.50   0
  16  -2  -4   55.99   48.87   0
  17  -2  -5  -35.91   50.26   0
  -2 -11  -6 1275.02   36.77   0
  -2 -10  -5  626.36   29.01   0
   1  -5  -1  481.48   13.51   0
   4 -14  -8   75.83   94.33   0
   7 -13  -7   19.13  132.27   0
   8  -7  -2 1284.92   56.49   0
  11  -5  -2  352.56   44.13   0
  12  -4  -2   72.67   36.81   0
  12   1  -1   54.48   29.85   0
  12   2  -1   66.34   29.13   0
  13  -7  -4   79.42   83.12   0
  13  -5  -3  195.38   51.52   0
  14  -6  -4   47.47   74.62   0
  14   1  -2   61.77   36.75   0
  14   2  -2   27.81   39.17   0
  14   3  -2  132.49   39.35   0
  16  -5  -5  -15.46   72.36   0
  -1  -8  -3  518.94   20.22   0
   0 -11  -5 1107.42   47.20   0
   1 -13  -7   35.42   54.72   0
   3 -14  -8  201.58   80.11   0
   4  -3   0 1015.13   19.61   0
   5  -6  -1 1219.50   33.91   0
   6 -14  -8  -17.26  126.24   0
   8  -5  -1  194.43   25.92   0
   9   0   0  -29.96   19.31   0
   9   4   0  542.64   23.78   0
  10  -8  -3  812.44   78.40   0
  11 -11  -6  -11.45  145.08   0
  11 -10  -5    5.85  129.05   0
  11   6  -1  476.32   23.23   0
  12   0  -1   89.09   31.24   0
  14   0  -2 1373.31   47.37   0
  15  -2  -3  446.48   47.86   0
  16  -3  -4   92.73   51.58   0
  17  -3  -5  160.47   52.93   0
   0 -12  -6  377.99   47.14   0
   1  -9  -3  718.18   32.26   0
   3  -3   0  431.53   14.10   0
   4  -8  -2  175.06   26.60   0
   4  -6  -1  170.73   15.68   0
   6  -8  -2  169.62   36.50   0
   6  -6  -1  208.84   24.06   0
   7 -14  -8  127.78  150.67   0
   8  -9  -3  188.28   69.98   0
   8  -2   0  126.88   16.06   0
   9 -10  -4  189.57   99.61   0
   9  -7  -2  289.31   47.79   0
  10  -4  -1  215.27   28.81   0
  12  -1  -1   45.32   29.88   0
  13  -9  -5   31.70  130.01   0
  13  -3  -2  182.74   36.47   0
  14  -8  -5   70.80   92.30   0
  14  -1  -2   72.50   35.48   0
  15  -7  -5  208.11   86.59   0
  17   0  -4  323.82   50.27   0
  17   1  -4  130.79   45.51   0
  18   0  -5  -11.96   44.87   0
  -2  -9  -4 1489.95   31.24   0
   0 -10  -4  -35.28   26.35   0
   0  -7  -2  768.63   19.25   0
   3  -6  -1  155.42   16.42   0
   4 -12  -5  154.77   75.37   0
   4   6   0   85.25    6.67   0
   5 -15  -9   11.97   95.79   0
   5 -12  -5  445.12   93.22   0
   7  -6  -1  714.88   33.94   0
   7  -3   0 1093.99   27.67   0
   9 -13  -7   -3.52  167.75   0
   9  -5  -1  877.99   36.73   0
  12  -7  -3  -22.40   62.54   0
  12  -5  -2   37.74   36.61   0
  13  -6  -3  177.01   55.54   0
  15  -3  -3  467.09   49.73   0
  16   1  -3    1.30   46.90   0
  16   2  -3  127.86   45.20   0
   0 -13  -7  583.56   45.88   0
   3 -12  -5  118.27   66.24   0
   4 -15  -9   47.97   71.00   0
   4 -13  -6  203.38   82.33   0
   4 -11  -4   33.97   56.82   0
   5 -13  -6  151.80   93.85   0
   6 -15  -9   82.58  104.81   0
   6 -12  -5   23.60   94.50   0
   7  -8  -2 1275.02   55.15   0
   9  -9  -3  126.73   68.54   0
  10 -11  -5  176.14  112.63   0
  10 -10  -4  193.41   96.68   0
  10   1   0   29.87   19.75   0
  10   2   0 1994.06   38.33   0
  11  -6  -2 1259.54   54.81   0
  12 -10  -5   66.38  122.50   0
  12  -2  -1  -18.25   33.54   0
  13  -8  -4   32.07   86.73   0
  14  -7  -4  117.65   72.63   0
  14  -2  -2   52.39   38.01   0
  16  -4  -4  -15.54   50.50   0
  16   0  -3  146.19   43.93   0
  17  -1  -4  147.40   43.17   0
   1  -2   0  113.31    5.26   0
   2  -6  -1 4530.15   35.66   0
   3 -13  -6  250.11   67.47   0
   3 -11  -4  244.94   50.99   0
   8  -8  -2 1659.32   59.48   0
   8  -6  -1  362.41   33.04   0
   8  -3   0  194.74   17.97   0
   9  -2   0  120.36   17.62   0
  10  -7  -2  458.57   51.14   0
  10   0   0   17.96   20.80   0
  15  -4  -3   18.37   46.09   0
  16  -1  -3   78.48   40.87   0
  17  -2  -4  -57.01   48.27   0
   0   2   0    1.07    3.30   0
   2 -13  -6  535.55   64.17   0
   2 -12  -5   47.30   50.36   0
   2 -11  -4  179.57   44.26   0
   2  -3   0  890.89   13.05   0
   4 -14  -7   85.85   85.54   0
   4 -10  -3 1210.95   59.09   0
   4  -4   0 2412.18   28.68   0
   5  -4   0 1189.47   21.69   0
   6 -14  -7  317.98  119.73   0
   6  -4   0   55.33   13.99   0
   7 -14  -7  -79.14  140.89   0
   8 -13  -6  -42.85  136.43   0
   9   5   0  -12.56   17.13   0
  10  -9  -3  854.13   84.42   0
  10  -5  -1  358.90   33.63   0
  10  -1   0   18.44   22.55   0
  11 -12  -6   74.25  162.11   0
  11 -11  -5  -18.71  120.64   0
  11  -4  -1  170.27   29.60   0
  13   0  -1  153.89   33.94   0
  13   1  -1 1584.01   44.02   0
  13   2  -1   59.34   31.41   0
  14  -3  -2  103.78   38.29   0
  15   1  -2  195.89   38.65   0
  16  -5  -4   79.79   54.12   0
  16  -2  -3  143.89   43.04   0
  -4  -9  -5   28.50   11.25   0
  -1 -12  -6   -4.98   28.83   0
  -1 -11  -5  148.13   27.83   0
   0  -9  -3 1449.32   31.24   0
   0  -5  -1 1979.75   17.81   0
   3 -14  -7  107.82   71.05   0
   3 -10  -3   -0.30   33.11   0
   5  -7  -1  447.00   26.56   0
   7  -4   0 1142.55   26.60   0
   9  -8  -2  926.75   56.97   0
   9  -6  -1  458.08   34.91   0
  11 -10  -4   71.94  102.85   0
  11  -7  -2  314.17   48.19   0
  12  -8  -3  -51.35   69.99   0
  12  -6  -2   34.11   43.94   0
  13 -10  -5  156.87  121.57   0
  13  -7  -3   11.12   57.52   0
  13  -1  -1 1307.46   43.90   0
  14  -8  -4   69.79   86.90   0
  14  -6  -3   -6.85   52.84   0
  15   0  -2    3.72   35.06   0
  15   2  -2  -36.64   36.26   0
  17  -3  -4   19.18   49.44   0
   1 -12  -5  618.92   49.72   0
   1  -8  -2  994.86   25.74   0
   2 -14  -7   97.61   57.43   0
   3  -4   0 1096.75   17.90   0
   4  -7  -1 1073.98   28.49   0
   5 -15  -8   40.15   88.94   0
   5  -9  -2  260.02   36.93   0
   6 -15  -8   96.49  101.32   0
   6  -7  -1  786.09   33.06   0
   7  -7  -1  124.36   30.48   0
   8 -10  -3  893.02   75.99   0
   9 -11  -4  214.46   93.82   0
   9  -3   0 1023.72   26.77   0
  10   4   0  -52.70   23.41   0
  14  -4  -2   94.44   40.22   0
  15  -7  -4  181.62   75.29   0
  15  -1  -2  194.58   37.76   0
  16  -3  -3   65.28   42.38   0
  -1 -10  -4  268.00   24.94   0
   1 -13  -6   18.86   44.44   0
   1 -11  -4  256.39   33.91   0
   1  -6  -1   20.58   13.69   0
   2 -10  -3   29.62   28.76   0
   6  -9  -2   75.82   38.83   0
   7  -9  -2  251.41   45.70   0
   8  -4   0  -26.70   16.29   0
   8   6   0  864.03   13.90   0
  11  -9  -3   58.05   74.10   0
  11  -5  -1  -14.64   31.65   0
  11   0   0   11.48   21.37   0
  11   1   0  161.73   23.74   0
  11   2   0  556.52   27.37   0
  12 -11  -5  123.62  112.87   0
  13  -2  -1   61.82   31.46   0
  15  -2  -2   -6.85   37.14   0
  17  -4  -4  -42.79   47.17   0
  18   0  -4  -11.25   42.41   0
   3  -7  -1  153.18   17.29   0
   8  -7  -1 1777.85   48.13   0
  10 -11  -4  122.28   89.54   0
  10  -6  -1  752.47   37.59   0
  11  -1   0  113.35   25.53   0
  12  -7  -2   -6.52   44.39   0
  13  -8  -3  348.94   67.61   0
  13  -6  -2  413.97   44.18   0
  14  -7  -3   75.00   57.22   0
  16  -4  -3   35.61   45.23   0
  17   0  -3   33.33   44.69   0
  17   1  -3  106.02   40.66   0
  18  -2  -4   29.74   42.65   0
  -6  -6  -5   40.34    7.84   0
  -3 -10  -5  259.37   17.67   0
   4 -13  -5  861.07   73.54   0
   5 -13  -5   -4.20   73.23   0
   5 -12  -4  104.45   62.05   0
   5  -5   0   55.88   13.99   0
   6 -13  -5  268.10   87.78   0
   6 -12  -4  281.78   75.33   0
   6  -5   0 1413.30   26.62   0
   7  -5   0  840.99   24.39   0
   9  -7  -1  260.71   33.51   0
  10 -10  -3  -98.27   76.71   0
  10  -3   0   90.08   20.54   0
  12  -9  -3  194.44   76.07   0
  13  -3  -1   91.85   32.89   0
  14  -9  -4  175.60   82.23   0
  14   0  -1  -46.86   30.81   0
  14   1  -1  158.13   31.77   0
  15  -8  -4   15.94   68.39   0
  15  -3  -2  396.73   40.36   0
  17  -1  -3  100.23   40.87   0
  -3  -7  -3 1737.35   15.73   0
  -2  -8  -3  952.98   17.71   0
  -1  -7  -2  702.11   15.05   0
   1 -10  -3 1149.90   34.68   0
   2  -4   0   78.05   11.24   0
   4 -14  -6   52.49   67.19   0
   4 -12  -4  168.15   54.87   0
   5 -14  -6  203.62   76.14   0
   6 -14  -6   55.34   91.53   0
   7 -14  -6  144.49  110.25   0
   8 -13  -5  288.46  108.52   0
   8  -5   0  719.29   26.73   0
   9  -9  -2   10.72   48.35   0
  11 -11  -4  332.24   97.37   0
  11  -8  -2   16.71   50.79   0
  11  -6  -1  398.96   36.63   0
  12  -5  -1  395.38   34.09   0
  14  -1  -1  113.68   32.59   0
  14   2  -1   26.22   32.52   0
  16  -5  -3  102.17   48.35   0
  16   0  -2    0.83   38.10   0
  16   1  -2  105.09   41.35   0
  17  -2  -3  137.04   40.14   0
   0 -13  -6   15.61   33.26   0
   0 -12  -5  235.55   33.20   0
   1  -3   0 1738.96   14.91   0
   2  -9  -2  302.58   26.25   0
   2  -7  -1  696.85   18.01   0
   3 -13  -5  243.80   54.22   0
   3 -12  -4   13.67   47.20   0
   4 -11  -3  307.80   50.76   0
   6 -15  -7  136.93   98.50   0
   6  -8  -1  326.29   28.68   0
   8 -14  -6    7.71  114.21   0
   8 -11  -3  426.53   68.68   0
   9 -13  -5   92.81  108.52   0
  10  -7  -1  558.18   41.34   0
  10  -4   0  -38.47   23.39   0
  10   5   0  445.44   20.19   0
  12   0   0  295.95   30.95   0
  12   1   0   85.05   28.86   0
  14  -2  -1   32.91   32.84   0
  15  -4  -2  342.08   42.89   0
  16  -1  -2  145.25   38.39   0
  16   2  -2  221.66   39.39   0
  17  -3  -3  -13.08   43.81   0
  -1  -9  -3  633.69   21.61   0
   0 -11  -4 1119.87   36.98   0
   0  -8  -2  130.57   15.63   0
   3 -14  -6   88.70   55.79   0
   4 -15  -7  106.02   72.01   0
   5 -15  -7   57.96   75.03   0
   5   0   1 2277.32   22.00   0
   6   0   1 2660.01   25.20   0
   7 -15  -7   81.65  102.76   0
   7  -8  -1 1698.50   44.76   0
   8  -8  -1  190.15   31.73   0
   9 -14  -6   34.40  126.37   0
   9 -11  -3   54.09   72.27   0
   9  -5   0   46.39   22.92   0
  10  -9  -2   95.08   50.54   0
  11   4   0 1303.49   29.61   0
  12 -11  -4  381.44  102.05   0
  12  -8  -2   27.31   53.14   0
  12  -1   0   85.54   27.06   0
  12   2   0   79.74   29.40   0
  13  -9  -3   71.38   74.89   0
  13  -7  -2  277.92   45.61   0
  14  -8  -3  469.77   67.27   0
  14  -6  -2    9.70   42.19   0
  15  -7  -3   17.34   56.08   0
  16  -2  -2  216.56   38.72   0
  -2 -11  -5  341.72   22.61   0
   2 -13  -5  208.11   44.75   0
   2 -12  -4   65.01   41.59   0
   3 -11  -3  284.37   36.99   0
   4  -8  -1  279.02   20.08   0
   6 -10  -2  -58.36   39.34   0
   6  -1   1   -8.43   10.63   0
   7 -10  -2  480.03   50.34   0
   7  -6   0   16.47   17.71   0
   7  -1   1  -27.88   19.22   0
  10 -12  -4  -28.97  101.31   0
  12  -6  -1  -13.55   33.05   0
  12  -2   0   15.07   28.45   0
  14  -3  -1  265.24   32.15   0
  15  -5  -2  106.73   38.59   0
  16  -3  -2  144.69   36.77   0
  17  -4  -3   67.21   39.50   0
   2 -14  -6   -3.49   47.27   0
   3 -15  -7   53.37   56.29   0
   5  -6   0 1285.34   26.89   0
   8 -10  -2  178.53   47.16   0
   8  -6   0  469.63   26.16   0
   8   1   1  438.16   18.75   0
   9  -8  -1  129.06   37.03   0
   9   6   0 1685.66   18.44   0
  10 -11  -3   80.31   76.01   0
  10  -5   0  279.88   26.89   0
  11  -9  -2  441.28   60.24   0
  11  -7  -1  145.88   36.09   0
  11  -4   0  867.74   30.75   0
  12 -10  -3   16.90   79.02   0
  15   0  -1   60.40   34.17   0
  18  -1  -3    8.03   37.75   0
  18   0  -3  247.39   41.81   0
  -3  -9  -4  175.55   14.08   0
   2 -11  -3  192.23   29.42   0
   4  -6   0   98.88   13.41   0
   6 -13  -4  236.69   75.76   0
   7 -13  -4  341.55   86.93   0
   9 -10  -2   63.95   48.64   0
   9  -6   0 1183.51   34.24   0
  10  -8  -1   82.63   36.24   0
  11 -12  -4  434.27  117.01   0
  13  -8  -2  209.56   54.03   0
  14  -9  -3  114.15   65.73   0
  14  -7  -2   90.67   42.60   0
  14  -4  -1  169.02   33.47   0
  15  -8  -3   19.75   61.83   0
  15  -1  -1  262.31   34.70   0
  15   1  -1  304.91   35.47   0
  16  -4  -2   22.12   33.86   0
  17  -5  -3   83.92   40.67   0
  18  -2  -3  -53.21   39.13   0
  -2 -10  -4  326.55   18.95   0
   0 -10  -3   87.01   18.81   0
   1 -13  -5   49.14   34.97   0
   1  -9  -2  790.19   23.29   0
   3 -10  -2   39.97   27.09   0
   4   0   1   98.27    9.54   0
   5 -14  -5   54.56   67.57   0
   5 -13  -4 1019.88   77.33   0
   6 -14  -5  278.93   77.07   0
   6 -12  -3  704.22   67.58   0
   7 -14  -5   -9.98   88.19   0
   8 -14  -5   15.29  105.51   0
   8 -13  -4  114.16   89.43   0
   8  -2   1  868.42   22.18   0
   9   0   1  447.59   21.38   0
   9   1   1  119.88   17.76   0
  10 -10  -2   89.23   54.55   0
  11 -11  -3  282.47   82.43   0
  11  -5   0  668.54   29.93   0
  12  -9  -2  237.70   60.05   0
  12  -7  -1  476.63   39.67   0
  13 -10  -3   51.46   78.99   0
  13  -6  -1   -8.86   32.02   0
  13  -1   0  109.11   30.88   0
  13   0   0    8.25   29.68   0
  13   1   0  205.91   31.07   0
  15  -2  -1  183.02   31.28   0
  15   2  -1  260.87   34.77   0
  17  -1  -2   60.22   39.43   0
  17   0  -2   36.31   37.38   0
  18  -3  -3  105.38   39.87   0
  -1 -12  -5  529.10   27.78   0
   1 -14  -6  370.99   44.37   0
   1 -12  -4  599.94   39.53   0
   2  -5   0  263.23   10.17   0
   3   5   0  901.91    9.49   0
   4 -14  -5  202.56   56.78   0
   4 -13  -4  195.52   54.22   0
   5 -15  -6   27.87   72.06   0
   5 -12  -3  223.47   52.77   0
   5  -9  -1  840.82   30.44   0
   6 -15  -6  -34.41   87.78   0
   6  -9  -1  396.19   32.21   0
   7  -9  -1  376.05   33.21   0
   8 -15  -6   43.82  111.28   0
   8  -9  -1  128.70   38.05   0
   9 -14  -5  187.44  111.78   0
  10  -6   0  -22.27   23.50   0
  11  -8  -1    7.46   38.96   0
  13  -2   0  583.34   34.32   0
  13   2   0  871.12   37.08   0
  15  -3  -1   66.97   31.88   0
  16  -5  -2   33.50   35.83   0
  17  -2  -2  131.98   39.28   0
   1  -4   0   27.20    8.07   0
   1   3   0 2222.84   12.81   0
   4 -15  -6  161.16   68.56   0
   4 -12  -3   -3.09   45.17   0
   6  -7   0    7.46   17.34   0
   7  -7   0   12.99   16.93   0
   7   3   1  207.93   14.59   0
   8  -7   0  157.02   28.28   0
   9  -9  -1  182.53   39.99   0
  10  -1   1 1523.62   32.50   0
  10   0   1    3.31   19.06   0
  11 -10  -2  138.43   60.18   0
  11   5   0 1046.17   23.70   0
  12 -11  -3   90.67   77.65   0
  12   4   0 1473.52   31.37   0
  13  -9  -2  269.48   58.55   0
  13  -3   0   44.96   26.68   0
  14  -8  -2   40.26   47.44   0
  15  -7  -2  133.59   44.01   0
  15  -4  -1   97.46   34.28   0
  17  -3  -2  108.55   39.96   0
  -1 -11  -4  296.00   22.78   0
   1 -11  -3  480.71   27.77   0
   2 -10  -2  889.46   29.30   0
   3 -14  -5   75.06   45.38   0
   3 -13  -4   73.77   42.39   0
   5 -16  -7   -6.61   67.02   0
   5 -11  -2  420.69   42.94   0
   6 -16  -7   24.85   73.47   0
   6   3   1  196.23   13.58   0
   8 -11  -2   89.62   47.08   0
   9  -7   0   42.46   22.66   0
   9  -3   1  597.91   22.22   0
  10 -12  -3   57.18   82.77   0
  10  -9  -1   59.74   41.54   0
  10   1   1 1565.73   31.24   0
  11  -6   0   83.81   29.15   0
  12  -8  -1  369.97   43.00   0
  12  -5   0  164.48   25.33   0
  13  -7  -1    9.06   35.43   0
  16  -6  -2   -4.17   37.36   0
  17  -4  -2   -7.47   36.96   0
   3 -15  -6  133.21   54.92   0
   3 -12  -3 1592.65   52.74   0
   4  -7   0 1101.00   22.26   0
   6  -4   1  113.14   13.63   0
   8  -4   1  228.12   16.80   0
   8   3   1  583.02   17.02   0
   9 -11  -2  394.94   55.67   0
  10  -7   0  402.04   31.81   0
  11 -12  -3  130.15   83.52   0
  12 -10  -2  626.65   72.20   0
  13 -11  -3   81.61   83.34   0
  14  -1   0   23.86   29.63   0
  14   0   0  -18.97   29.23   0
  15  -5  -1  157.51   36.34   0
  16  -2  -1  123.57   34.91   0
  16  -1  -1   63.50   31.71   0
  16   0  -1  381.78   39.10   0
  16   1  -1   27.73   37.83   0
   4 -11  -2  176.22   34.15   0
  10 -11  -2  128.50   57.13   0
  10  -3   1  757.88   25.05   0
  10   6   0   17.46   11.34   0
  11  -9  -1  318.16   46.42   0
  11  -1   1 1655.21   35.46   0
  11   0   1  180.57   21.84   0
  12  -6   0  309.46   30.76   0
  14  -9  -2   22.89   49.59   0
  14  -2   0 1171.27   39.43   0
  14   1   0   -4.63   28.17   0
  15  -8  -2  164.64   52.35   0
  16  -3  -1   71.25   33.08   0
  17  -5  -2   28.36   37.80   0
  -4  -8  -4   14.73    6.99   0
  -2   0  -1  151.31    5.16   0
  -1  -8  -2  847.25   16.48   0
   0 -13  -5  162.86   27.86   0
   0  -9  -2  117.32   15.25   0
   2 -14  -5  303.76   43.13   0
   2 -13  -4  181.23   34.76   0
   6 -14  -4   63.00   65.97   0
   6 -10  -1  814.54   38.28   0
   6  -8   0  562.23   23.67   0
   7 -14  -4  154.42   74.19   0
   7 -13  -3   40.50   66.53   0
   7 -10  -1  522.97   38.24   0
   7  -5   1  314.42   16.99   0
   8 -14  -4   26.02   83.86   0
   8 -10  -1   86.69   37.12   0
   8  -8   0  -15.55   24.23   0
   8  -5   1  119.37   16.79   0
   9 -10  -1   69.63   39.12   0
  10  -4   1  146.51   23.84   0
  11 -11  -2  385.46   65.90   0
  11  -7   0  916.68   36.85   0
  11  -2   1   67.56   23.15   0
  11   1   1 1921.42   35.04   0
  12 -12  -3   -7.14   74.88   0
  13 -10  -2   66.34   63.70   0
  13  -8  -1  204.07   40.69   0
  14  -7  -1  177.35   39.44   0
  14  -3   0   35.28   28.71   0
  14   2   0 1469.34   41.59   0
  16  -4  -1  135.18   33.63   0
  18  -2  -2   36.79   36.64   0
  18  -1  -2  168.69   37.15   0
  -2  -1  -1  744.11    5.88   0
   0 -12  -4 1193.26   34.66   0
   0  -2   0    5.33    3.10   0
   2  -6   0  143.97   10.54   0
   3 -11  -2  239.43   29.08   0
   5 -14  -4  187.85   57.99   0
   5  -8   0  677.90   23.57   0
   6 -15  -5   57.28   71.28   0
   6 -13  -3  209.07   57.69   0
   6  -5   1  860.46   24.32   0
   9 -14  -4   48.25   98.20   0
   9  -8   0    8.95   25.69   0
   9  -5   1  735.17   26.29   0
  12  -9  -1  184.50   46.53   0
  13   4   0   99.55   22.82   0
  14  -4   0    7.15   26.51   0
  18  -3  -2   -9.69   33.33   0
  -4  -5  -3  249.83    3.58   0
  -2  -9  -3  978.30   19.18   0
  -1 -10  -3  929.21   23.66   0
   0  -7  -1   55.70   11.13   0
   1 -10  -2  187.95   19.71   0
   1  -8  -1  354.64   15.94   0
   2 -12  -3  647.07   36.21   0
   3  -2   1  115.63    8.23   0
   3   0   1 2132.55   17.06   0
   5 -15  -5   42.25   57.93   0
   5 -13  -3  200.70   49.81   0
   5  -5   1   15.22   12.15   0
   5   3   1  663.37   11.49   0
   6 -12  -2   42.65   43.81   0
   6   8  -1  352.83    9.98   0
  10 -14  -4  108.53  102.35   0
  10 -10  -1  181.44   45.32   0
  10  -8   0   59.77   29.06   0
  11  -4   1  215.50   23.21   0
  11   2   1  127.92   23.56   0
  12 -11  -2   -0.96   62.35   0
  12  -7   0  -28.69   28.33   0
  12  -2   1   46.21   25.96   0
  12  -1   1   81.20   25.45   0
  12   0   1   47.37   26.52   0
  12   5   0  241.71   19.03   0
  13  -6   0   12.48   27.82   0
  15  -1   0   39.36   29.98   0
  16  -5  -1   60.72   31.47   0
  17  -1  -1   51.60   37.99   0
   2  -9  -1  693.65   22.96   0
   4 -15  -5  246.47   58.15   0
   4 -14  -4  160.00   44.19   0
   4 -13  -3   69.36   40.21   0
   5 -16  -6   19.95   60.42   0
   5 -12  -2   70.04   40.12   0
   7  -6   1  688.43   22.22   0
   8  -6   1  363.43   20.68   0
   9 -12  -2  221.32   62.54   0
  10 -12  -2  624.89   70.35   0
  10  -5   1  240.69   21.84   0
  11 -13  -3  130.54   87.78   0
  11 -10  -1  -13.96   48.72   0
  11  -8   0  389.91   35.74   0
  12  -3   1    4.64   25.80   0
  12   1   1   76.90   26.26   0
  13  -9  -1  165.55   46.84   0
  14  -8  -1   50.01   37.61   0
  15  -3   0  343.86   35.11   0
  15  -2   0    6.27   27.92   0
  15   0   0   19.27   29.17   0
  17  -3  -1   96.74   36.59   0
  17  -2  -1  122.50   36.64   0
  17   0  -1   36.13   36.84   0
  -2  -7  -2  364.05   10.76   0
   0 -11  -3  -13.86   19.82   0
   1 -14  -5  161.94   33.30   0
   1 -13  -4   80.07   31.23   0
   3  -3   1   49.85   10.33   0
   4 -16  -6  170.68   52.83   0
   4  -8   0   12.30   13.45   0
   6  -6   1  120.03   15.28   0
   7  -9   0   -0.49   21.94   0
   8  -9   0    7.25   26.94   0
   9  -6   1  318.08   22.56   0
  11  -5   1   10.43   22.11   0
  13 -11  -2   51.23   64.21   0
  15  -4   0   38.46   31.57   0
  15   1   0  -15.14   32.10   0
  16  -6  -1   71.23   32.49   0
  17  -4  -1   63.04   37.63   0
  -3 -11  -5  376.89   16.16   0
  -2 -12  -5   42.13   16.03   0
   2 -11  -2  154.04   23.12   0
   3 -15  -5   -0.88   47.49   0
   3 -14  -4  406.20   41.77   0
   4 -12  -2   84.02   32.66   0
   6  -9   0 1203.41   31.41   0
   7 -11  -1  166.97   38.63   0
   7   8  -1 1310.40   10.60   0
   8 -11  -1   42.57   35.21   0
   8   4   1  293.75   13.83   0
   9 -11  -1  371.28   45.45   0
   9  -9   0  625.18   34.81   0
  10  -6   1  551.22   25.64   0
  11 -12  -2   10.96   61.95   0
  12 -10  -1  271.66   52.78   0
  12  -8   0  283.94   34.24   0
  13  -7   0  585.08   34.91   0
  13  -2   1   48.02   27.58   0
  13  -1   1 1383.79   39.33   0
  15  -8  -1   17.60   43.06   0
  15   2   0   11.18   30.35   0
   1 -12  -3  -17.42   25.25   0
   3 -13  -3  375.29   37.95   0
   3 -10  -1  883.23   26.71   0
   5  -9   0   -6.31   19.61   0
   5  -6   1  723.96   19.38   0
   7 -15  -4  260.04   79.81   0
   7 -14  -3   29.00   64.79   0
   7   4   1 1068.65   14.25   0
   8 -15  -4   15.00   77.90   0
   8 -14  -3  512.92   79.63   0
   9 -15  -4   16.34   93.32   0
   9 -14  -3  200.07   81.49   0
  10 -11  -1   23.48   46.08   0
  10  -9   0  720.02   40.37   0
  12 -12  -2   12.73   64.94   0
  12  -5   1  430.72   28.08   0
  12   2   1   48.06   25.35   0
  13  -3   1   87.06   29.68   0
  13   0   1   95.67   28.96   0
  14  -9  -1   68.55   42.77   0
  15  -5   0   -6.51   30.25   0
  17  -5  -1   30.24   31.43   0
  -1  -6  -1  -15.27    9.07   0
   3  -4   1  837.72   15.53   0
   6 -16  -5   14.32   67.45   0
   6 -15  -4  254.05   62.62   0
   6 -14  -3   26.76   54.77   0
   7 -16  -5   19.09   69.10   0
   7  -7   1   69.70   17.40   0
   8  -7   1 1239.85   30.79   0
   9  -7   1  230.51   22.30   0
   9   4   1  935.95   19.12   0
  10 -14  -3   36.73   82.56   0
  11 -11  -1  263.70   53.27   0
  11  -9   0  -33.92   35.67   0
  11  -6   1  321.79   24.35   0
  13 -10  -1   18.29   47.99   0
  13  -8   0  435.82   36.67   0
  13  -4   1  121.28   24.63   0
  13   1   1 1586.37   42.40   0
  14  -7   0   62.99   30.71   0
  16  -3   0   95.21   32.78   0
  16  -2   0  -57.79   31.52   0
  16  -1   0  390.43   37.74   0
  -3  -8  -3  190.91    9.19   0
  -2 -11  -4  118.04   16.66   0
  -1 -12  -4  501.45   23.74   0
   2 -14  -4  133.13   36.07   0
   3 -12  -2  624.91   36.36   0
   5 -14  -3  144.71   45.92   0
   6 -13  -2  455.77   51.91   0
   7 -13  -2  283.62   52.40   0
   8 -10   0   73.29   28.89   0
  10  -7   1  391.76   27.82   0
  12 -11  -1  173.66   57.48   0
  12  -9   0   36.37   35.41   0
  12  -6   1    0.49   22.27   0
  16  -4   0   90.31   32.37   0
  18  -3  -1   34.79   32.97   0
  18  -2  -1  110.84   33.16   0
  18  -1  -1   33.83   33.54   0
  -3  -5  -2 5159.26   12.79   0
   0 -10  -2 1519.43   25.87   0
   2 -15  -5  125.96   35.60   0
   2 -13  -3   94.93   30.22   0
   4 -11  -1  190.58   27.98   0
   4  -9   0  288.51   18.08   0
   4  -6   1  109.60   12.48   0
   5 -16  -5  -18.71   57.98   0
   6 -17  -6    4.20   63.16   0
   7 -10   0  392.87   31.09   0
   9 -10   0  689.35   38.17   0
  10 -10   0  367.05   37.85   0
  10   4   1  268.85   17.92   0
  11 -13  -2  113.27   70.38   0
  11  -7   1  138.02   26.30   0
  14 -10  -1  145.05   45.74   0
  14  -3   1  265.58   32.15   0
  14  -2   1   79.22   27.62   0
  14  -1   1  108.12   29.88   0
  14   0   1   26.06   28.65   0
  16  -5   0  130.73   29.53   0
  16   1   0  477.17   37.98   0
  18  -4  -1   62.86   32.41   0
  -5  -5  -4  881.40   11.03   0
  -3 -10  -4  727.24   15.85   0
  -1  -9  -2  604.37   16.76   0
   0 -13  -4   74.71   25.31   0
   0  -4   0 3173.47   18.81   0
   1 -11  -2   95.02   17.83   0
   2 -10  -1  164.55   19.32   0
   4 -15  -4   64.02   48.27   0
   4 -14  -3  373.18   45.17   0
   5 -13  -2  235.80   40.22   0
   6 -10   0  -57.18   25.01   0
   8  -8   1  117.34   21.05   0
   9 -12  -1  217.28   49.53   0
   9  -8   1  121.37   24.74   0
  10 -12  -1  302.88   50.01   0
  11 -10   0  -47.99   37.95   0
  13 -11  -1  233.78   55.66   0
  13  -9   0   92.51   36.18   0
  13   2   1   -0.36   27.55   0
  14  -8   0   20.69   30.63   0
  14  -4   1  176.94   27.47   0
   4 -16  -5   85.54   47.97   0
   6 -12  -1   84.02   31.44   0
   6   4   1  175.62    8.82   0
   7  -8   1 1249.44   28.29   0
   7  -1   2  722.93   19.16   0
   8   0   2   97.99   18.27   0
   9   0   2  176.17   18.70   0
  10  -8   1   96.11   24.35   0
  10  -1   2  243.27   23.62   0
  11 -12  -1  154.46   53.13   0
  13  -6   1   12.43   25.89   0
  14  -5   1  176.73   26.92   0
  14   1   1  156.38   31.16   0
  16  -6   0   -1.25   29.81   0
  17  -3   0   87.57   34.09   0
  17  -2   0   12.44   33.58   0
  17  -1   0   39.34   34.71   0
  -1 -11  -3  475.84   20.33   0
   2 -12  -2  911.05   33.12   0
   2  -2   1 4653.65   24.18   0
   3 -11  -1  469.06   27.49   0
   4 -13  -2  148.87   35.15   0
   5 -12  -1  489.29   37.29   0
   6  -8   1  244.47   19.49   0
   7 -16  -4  157.38   72.14   0
   7 -15  -3  -46.88   61.77   0
   7  -4   2   92.17   14.41   0
   8 -15  -3   73.31   64.91   0
   9 -15  -3  107.66   76.42   0
  10  -4   2  244.60   21.86   0
  10   0   2 1843.50   35.55   0
  11  -8   1   -3.94   24.85   0
  11  -2   2  170.64   25.05   0
  11  -1   2  103.65   21.49   0
  11   4   1  239.35   18.40   0
  12 -12  -1  114.31   52.76   0
  12 -10   0  -35.13   42.59   0
  14  -9   0  152.56   36.44   0
  15  -8   0  -20.83   33.40   0
  15  -3   1   83.61   29.69   0
  15  -2   1  241.43   31.81   0
  15  -1   1  194.00   31.56   0
  17  -4   0  247.10   39.18   0
  17   0   0   56.24   31.46   0
  19  -2  -1  109.75   38.91   0
   0 -12  -3   21.29   20.02   0
   1 -14  -4  202.15   30.23   0
   2  -3   1   41.92    6.35   0
   3 -15  -4   28.93   40.25   0
   3 -14  -3   37.42   31.78   0
   6 -16  -4  251.94   63.55   0
   6 -15  -3  147.54   56.92   0
   6  -1   2 4590.76   33.60   0
   7 -14  -2   82.78   57.14   0
   7 -11   0  893.77   36.47   0
   8 -14  -2   80.93   56.28   0
   8 -11   0  479.55   34.85   0
   8  -5   2  303.60   18.90   0
   9 -14  -2   41.49   61.99   0
   9 -11   0  -12.98   33.62   0
   9  -9   1  195.89   26.57   0
   9  -5   2  239.87   23.72   0
  10 -11   0   45.32   35.55   0
  10  -5   2  364.00   22.79   0
  12  -8   1  287.02   29.91   0
  13 -10   0  167.86   39.98   0
  13  -7   1   14.37   23.79   0
  15  -4   1   55.27   29.27   0
  15   0   1    0.94   30.16   0
  16  -7   0   14.06   31.13   0
  17  -5   0  133.38   32.81   0
  -2 -10  -3   60.53   13.76   0
   1 -13  -3  130.45   27.76   0
   5  -8   1  114.49   14.88   0
   6 -17  -5   18.66   57.97   0
   6 -14  -2  -10.99   46.56   0
   6  -4   2  210.54   16.93   0
   7  -9   1  229.73   21.08   0
   8   1   2 1046.98   21.89   0
   9   1   2  724.28   21.73   0
  10  -9   1   24.69   29.11   0
  10   1   2  322.13   24.11   0
  11 -11   0    4.47   42.85   0
  11  -5   2  260.60   24.02   0
  11   0   2  467.75   24.77   0
  12  -3   2  585.96   33.59   0
  12  -2   2  911.70   34.10   0
  12  -1   2   33.93   27.44   0
  14   2   1   57.24   26.34   0
  15  -5   1   97.63   29.56   0
   3 -13  -2  125.37   29.77   0
   4 -12  -1  516.90   32.40   0
   5 -16  -4  148.79   53.55   0
   5 -15  -3  -15.47   46.09   0
   6  -9   1  308.93   21.69   0
   6  -5   2 1684.40   25.62   0
   7 -13  -1  -18.01   40.63   0
   7   1   2  784.97   18.51   0
   8  -6   2  148.70   20.01   0
   9  -6   2   44.38   18.09   0
  10 -13  -1   58.11   51.83   0
  10  -6   2   20.27   20.11   0
  11 -13  -1  333.19   69.13   0
  11  -9   1  252.76   30.47   0
  12 -11   0   15.21   42.25   0
  12   4   1  586.82   21.55   0
  13  -8   1  106.30   27.80   0
  14 -10   0  294.25   41.19   0
  14  -7   1  130.72   30.18   0
  15  -6   1   69.76   28.63   0
  15   1   1  246.70   33.93   0
  18  -3   0  192.23   35.14   0
  18  -2   0   30.24   32.95   0
   1 -10  -1 1151.26   22.82   0
   2 -15  -4  304.23   36.53   0
   2 -11  -1   79.56   18.74   0
   5 -14  -2  375.08   44.34   0
   5  -3   2 3988.26   32.11   0
   5  -2   2  112.56   11.70   0
   6 -13  -1   -6.43   39.11   0
   7  -6   2  322.20   20.22   0
  11  -6   2  839.69   29.47   0
  11   1   2   90.17   21.41   0
  12  -9   1  127.00   30.87   0
  12   0   2   41.80   26.08   0
  13  -3   2   92.67   27.83   0
  13  -2   2   92.30   30.25   0
  16  -4   1   75.77   31.01   0
  16  -3   1    6.34   29.94   0
  16  -2   1  138.92   34.22   0
  16  -1   1   43.25   32.08   0
  18  -4   0   -6.05   32.11   0
  18  -1   0   12.08   33.75   0
   0 -11  -2  396.11   20.24   0
   0  -9  -1  338.99   14.37   0
   2 -14  -3   93.52   30.45   0
   3  -7   1  267.68   16.82   0
   4 -16  -4   -9.85   44.64   0
   4 -15  -3   83.45   38.79   0
   4  -8   1  179.54   13.71   0
   5  -4   2   86.12   11.53   0
   5  -1   2 5347.01   33.21   0
   8 -12   0  267.44   40.89   0
   8 -10   1   56.63   24.69   0
   8  -7   2  667.23   23.77   0
   9 -12   0   32.96   34.46   0
   9 -10   1   68.80   26.31   0
   9  -7   2  191.34   20.07   0
  10 -12   0   18.21   37.87   0
  10 -10   1  161.69   29.96   0
  10  -7   2  410.92   24.61   0
  12  -6   2   44.62   23.43   0
  13 -11   0   65.25   44.55   0
  13  -4   2   90.61   26.03   0
  13  -1   2   38.78   27.73   0
  14  -8   1   60.78   29.75   0
  16  -5   1   67.73   30.42   0
  16   0   1  450.28   40.07   0
   1 -12  -2   36.47   21.05   0
   3 -12  -1    1.71   25.68   0
   3 -10   0   71.99   16.83   0
   4 -14  -2  189.21   37.45   0
   5 -13  -1   52.35   34.46   0
   6  -6   2  936.85   20.28   0
   7 -16  -3   80.40   64.45   0
   7 -10   1  437.64   26.64   0
   7  -7   2  721.54   21.98   0
   8 -16  -3   53.94   63.20   0
   8 -15  -2  365.62   65.50   0
  11 -12   0    8.68   41.79   0
  11 -10   1   -6.70   31.05   0
  11  -7   2  111.71   26.34   0
  12   1   2   77.67   25.51   0
  13  -9   1   80.67   32.64   0
  13   0   2  782.56   35.22   0
  15   2   1  241.72   29.31   0
  16  -6   1    4.25   29.88   0
  -3  -1  -2   36.18    6.82   0
  -2  -3  -1   54.73    3.65   0
  -1 -13  -4   89.78   17.76   0
   2 -13  -2  132.58   26.37   0
   4 -11   0  776.49   30.64   0
   7 -15  -2  147.28   52.72   0
   8 -14  -1   68.15   49.47   0
   9 -14  -1   53.84   51.34   0
   9   5   1  777.73   15.48   0
  12 -12   0  770.77   57.87   0
  12 -10   1  230.33   37.09   0
  12  -7   2   52.67   21.42   0
  14  -9   1   54.79   31.51   0
  14  -4   2  148.07   30.98   0
  14  -3   2   60.56   27.67   0
  14  -2   2   21.62   28.96   0
  15  -8   1   63.33   29.32   0
  16   1   1    5.86   32.57   0
  17  -3   1   85.36   34.87   0
  -2 -12  -4   20.58   14.74   0
   0 -14  -4    7.35   20.66   0
   2   0   1  139.61    4.91   0
   3 -16  -4   95.80   38.43   0
   3 -15  -3  509.30   42.86   0
   4   5   0 1137.59    7.51   0
   5  -6   2 1499.24   23.98   0
   5   0   2  283.47   11.74   0
   6 -17  -4   18.46   48.95   0
   6 -16  -3  138.95   53.47   0
   6 -15  -2   55.90   45.97   0
   6 -10   1  534.59   24.46   0
   6  -7   2  272.89   17.21   0
   7 -14  -1  238.03   47.67   0
   8  -8   2  870.24   26.22   0
   9  -8   2  477.82   24.09   0
  10  -8   2   85.30   22.34   0
  10   5   1  322.61   12.43   0
  11  -8   2   -0.98   22.37   0
  13 -10   1   -6.42   33.14   0
  14  -5   2  199.81   27.80   0
  14  -1   2   98.25   28.80   0
  16  -7   1  243.39   32.37   0
  17  -5   1   -4.66   30.79   0
  17  -4   1  140.00   32.01   0
  17  -2   1  115.17   33.63   0
  17  -1   1   91.45   34.48   0
   0 -13  -3   18.22   23.02   0
   4 -13  -1  143.77   27.74   0
   4  -4   2 3628.21   30.49   0
   4  -3   2 2071.68   24.20   0
   5 -16  -3  128.83   47.85   0
   5 -12   0  187.26   28.47   0
   7  -8   2  729.30   24.19   0
   8 -11   1   30.22   25.80   0
   9 -11   1  152.86   30.31   0
  10 -13   0  191.84   51.65   0
  10 -11   1   23.02   30.62   0
  12  -8   2   14.82   25.35   0
  13  -7   2  180.27   24.09   0
  13   1   2   81.67   26.22   0
  14   0   2 1451.41   39.84   0
  15  -3   2  454.21   35.68   0
  -1 -12  -3   -5.88   17.43   0
   3 -14  -2  122.18   29.83   0
   4  -5   2   83.52   13.56   0
   5 -17  -4   10.86   46.00   0
   5 -15  -2  107.40   41.52   0
   5 -10   1  217.63   19.79   0
   6 -14  -1  613.86   44.64   0
   7 -11   1   93.50   23.92   0
   8   5   1  125.23    8.65   0
   9  -9   2  -42.14   22.10   0
  10  -9   2   10.49   23.85   0
  11 -13   0   61.76   46.97   0
  11   5   1   47.61   12.17   0
  12 -11   1  193.41   38.62   0
  14 -10   1  105.80   33.24   0
  15  -5   2  135.21   30.74   0
  15  -4   2  277.58   31.75   0
  15  -2   2   31.83   29.94   0
  17   0   1   48.87   31.01   0
  -3  -9  -3 1166.45   15.69   0
  -1  -8  -1  316.96   13.35   0
   1 -14  -3  257.92   28.52   0
   1 -11  -1 1378.96   26.64   0
   1   2   0  107.62    2.37   0
   2 -12  -1   23.73   21.89   0
   2 -10   0 1385.12   25.82   0
   2  -7   1  590.14   17.88   0
   3 -11   0  -23.06   19.83   0
   5  -7   2   29.59   12.85   0
   7 -13   0  691.94   41.51   0
   8  -9   2  454.33   24.96   0
  11  -9   2  258.94   28.44   0
  13  -8   2  161.80   26.13   0
  15  -6   2   14.21   27.82   0
  15  -1   2  235.97   32.19   0
  18  -4   1   43.58   32.29   0
  18  -3   1   50.27   33.34   0
  -4  -4  -3 1990.25   13.41   0
   0 -10  -1  -13.96   12.97   0
   1  -9   0  323.09   14.83   0
   3 -13  -1  123.85   26.63   0
   4 -16  -3   22.09   41.84   0
   4 -12   0  932.06   33.36   0
   5 -14  -1  243.88   35.79   0
   6 -13   0  -16.43   32.03   0
   7 -17  -3   63.34   55.83   0
   7  -9   2  186.38   19.54   0
   8 -16  -2   63.69   59.53   0
   8 -15  -1   88.74   54.21   0
   9 -15  -1   73.75   57.18   0
   9  -4   3  263.70   21.60   0
  10 -12   1  362.25   40.99   0
  12  -9   2  170.44   27.21   0
  14  -8   2   52.42   29.69   0
  14   1   2   72.41   27.25   0
  15   0   2   -1.63   31.55   0
  16  -3   2  102.94   33.39   0
  18  -2   1  129.35   35.30   0
  -4  -9  -4  286.15    8.01   0
  -4  -3  -3  966.60   11.82   0
  -3 -11  -4  165.09   12.19   0
  -2 -11  -3  157.43   14.77   0
   0 -12  -2   16.32   19.33   0
   1 -13  -2   54.87   26.47   0
   2 -15  -3  405.43   35.13   0
   4 -15  -2  299.39   38.10   0
   7 -16  -2  195.70   55.25   0
   7 -15  -1   19.46   48.08   0
   8  -5   3 1003.03   27.11   0
   8  -4   3  408.99   19.86   0
   8  -2   3 1143.52   32.63   0
   9 -12   1  119.92   30.65   0
   9   3   2 1038.58   19.26   0
  10 -10   2   52.57   25.05   0
  10  -6   3   88.15   23.11   0
  10  -1   3 1179.02   31.42   0
  10   3   2   43.94   18.34   0
  11 -12   1  172.79   38.06   0
  11  -2   3  219.93   25.26   0
  12  -3   3 1230.45   43.87   0
  13  -9   2  187.73   27.13   0
  16  -5   2   46.15   27.99   0
  16  -4   2   -4.71   29.61   0
  16  -2   2  231.24   36.18   0
  -2  -9  -2  269.85   12.95   0
   2 -14  -2   61.64   26.37   0
   4 -14  -1  223.31   34.02   0
   5 -13   0  141.46   33.24   0
   6 -17  -3   20.83   48.54   0
   6 -16  -2   75.74   48.84   0
   8 -14   0   58.82   43.10   0
   8 -10   2  118.37   21.76   0
   8  -6   3  312.67   22.61   0
   9 -10   2   33.93   21.79   0
   9  -6   3  158.55   19.27   0
   9  -1   3  562.00   22.50   0
  11 -10   2   64.08   27.56   0
  11  -6   3  128.14   22.05   0
  11  -1   3  472.90   27.05   0
  12 -12   1   27.90   37.37   0
  12 -10   2  445.34   34.79   0
  12  -2   3  568.69   34.29   0
  16  -6   2   -2.11   28.05   0
  16  -1   2  152.72   34.76   0
  -1   1  -1 1027.38    9.31   0
   1  -5   1  432.41   12.64   0
   1  -3   1 6984.60   29.22   0
   4  -7   2   77.70   13.53   0
   6 -15  -1   38.59   39.58   0
   7 -14   0   86.02   39.45   0
   7  -5   3 1042.50   25.31   0
   8   3   2  858.10   15.73   0
   9  -7   3  208.49   21.64   0
  10  -7   3  118.91   23.41   0
  11  -7   3  153.48   22.38   0
  12  -6   3  411.60   25.70   0
  12  -1   3   -4.09   30.88   0
  13 -10   2   36.62   30.55   0
  13  -4   3   33.89   27.31   0
  13  -3   3  314.27   30.15   0
  13  -2   3  131.87   30.97   0
  14  -9   2   -2.77   26.15   0
  14   2   2   69.58   24.98   0
  15   1   2  246.02   31.55   0
  16  -7   2   60.15   29.90   0
  -3  -6  -2  413.40    7.38   0
  -2  -5  -1 4309.93   17.99   0
  -1 -11  -2  100.92   16.14   0
   2 -11   0  368.55   19.44   0
   3 -16  -3   41.15   37.61   0
   3 -15  -2  420.12   37.38   0
   3 -12   0   -5.48   23.07   0
   3  -3   2  392.63   15.12   0
   5 -17  -3  119.44   46.47   0
   5 -16  -2   64.23   43.81   0
   7  -6   3  149.17   18.25   0
   8  -7   3  388.54   21.53   0
   9 -13   1  161.10   39.10   0
   9   0   3 1279.59   26.44   0
  10 -13   1   19.78   38.43   0
  10 -11   2   92.47   30.40   0
  10   0   3  102.92   20.17   0
  11 -13   1  283.89   45.23   0
  11   0   3  -39.30   20.19   0
  12  -7   3   17.31   21.44   0
  14  -4   3  294.00   33.78   0
  16   0   2   29.01   32.75   0
  17  -5   2   29.97   31.06   0
  17  -4   2   -5.29   31.53   0
  17  -3   2  148.33   35.48   0
  17  -2   2  138.40   34.33   0
   1 -12  -1   48.63   19.22   0
   2 -13  -1   81.23   24.73   0
   5 -15  -1  167.45   37.70   0
   5  -9   2  121.99   17.91   0
   6 -14   0  -12.63   34.84   0
   6 -10   2   -1.58   19.01   0
   6  -5   3 1318.24   24.69   0
   9 -11   2  231.93   27.05   0
   9  -8   3   86.83   20.06   0
  10  -8   3  457.04   26.32   0
  11 -11   2  228.13   32.23   0
  11  -8   3  153.33   23.51   0
  12 -11   2   30.08   32.63   0
  12   0   3   -8.69   30.65   0
  13  -7   3   47.37   24.76   0
  13  -1   3  197.29   28.76   0
  14 -10   2  -18.94   28.78   0
  14  -5   3   59.36   27.33   0
  14  -3   3   -0.26   27.96   0
  14  -2   3  109.56   30.18   0
  17  -1   2  137.75   36.46   0
   0 -14  -3  -17.46   20.85   0
   1 -10   0   -6.77   14.61   0
   1  -6   1  -11.86    9.18   0
   1  -2   1  772.81    9.89   0
   3 -14  -1  245.95   30.20   0
   3  -6   2  310.72   14.36   0
   3  -2   2   50.68    9.49   0
   4 -13   0   52.66   25.50   0
   5 -12   1  387.17   27.81   0
   6  -6   3   75.41   15.37   0
   7 -17  -2   61.32   53.55   0
   7  -7   3   95.53   19.04   0
   7   5   1  311.54    7.22   0
   8 -16  -1  144.46   53.85   0
   8 -11   2   50.19   22.34   0
   8  -8   3   20.58   18.75   0
   8   0   3  240.01   17.31   0
   9 -15   0  270.10   57.22   0
  12  -8   3  -13.75   22.55   0
  13 -11   2   23.18   32.73   0
  -1 -13  -3  124.20   17.47   0
   0 -11  -1  143.98   15.72   0
   1 -15  -3   98.64   25.53   0
   4 -16  -2   46.43   36.77   0
   7 -16  -1  305.43   53.69   0
   7 -11   2  176.17   22.60   0
   8 -15   0  -16.23   43.40   0
   9  -9   3   28.85   24.02   0
  10  -9   3  414.21   28.55   0
  11  -9   3   71.25   24.82   0
  13  -8   3  160.48   24.59   0
  13   0   3   61.13   26.96   0
  14  -1   3  328.14   31.46   0
  15  -6   3   99.03   29.25   0
  15  -5   3   27.67   29.08   0
  15  -4   3   41.19   28.84   0
  15  -3   3  476.23   37.72   0
  18  -4   2   33.32   32.03   0
  18  -3   2   16.44   32.19   0
   1 -14  -2   28.05   24.89   0
   4 -15  -1   87.85   32.57   0
   5 -14   0  145.44   31.57   0
   5   4   1 1498.82    8.06   0
   6 -17  -2   95.97   47.15   0
   6 -13   1   45.25   28.00   0
   7 -15   0   86.32   41.88   0
   7  -8   3  314.31   21.05   0
   7   3   2 1833.87   18.45   0
   8  -9   3   86.47   22.06   0
   9 -12   2  117.20   28.23   0
  10 -12   2  434.67   34.42   0
  10   1   3  944.70   23.83   0
  11 -12   2   -2.45   30.92   0
  11   1   3  583.59   22.79   0
  12 -12   2   58.15   31.23   0
  12  -9   3  123.99   25.21   0
  14  -8   3  347.05   30.61   0
  15  -2   3  467.83   37.27   0
  18  -2   2   95.69   34.57   0
  -5  -7  -5  515.80    9.61   0
  -2  -6  -1 4034.72   21.89   0
   0 -13  -2  647.24   26.59   0
   2 -15  -2   -1.70   28.93   0
   5  -5   3  554.57   20.92   0
   5  -4   3  398.36   17.41   0
   6 -16  -1   76.06   42.00   0
   6  -1   3  202.87   16.65   0
   8 -14   1   15.39   37.11   0
   8 -12   2   30.39   23.93   0
   9   1   3  557.01   20.32   0
  12   1   3   44.93   22.95   0
  13  -9   3   68.57   24.53   0
  14   0   3   43.37   27.05   0
  15  -1   3   83.25   29.89   0
  16  -5   3   87.84   31.51   0
  16  -4   3   95.79   33.99   0
  16  -3   3   33.41   34.10   0
   0  -9   0   -0.45   11.10   0
   2 -12   0   56.33   20.78   0
   3 -13   0   45.21   23.13   0
   3 -11   1  388.20   21.22   0
   4 -12   1  430.23   26.20   0
   5 -17  -2   -7.65   42.76   0
   5  -6   3 1001.36   22.36   0
   5  -3   3  311.02   16.46   0
   6 -15   0  233.97   37.27   0
   6  -8   3  298.97   20.19   0
   7  -9   3  221.33   20.18   0
   9 -10   3  514.11   27.51   0
  10 -10   3   39.30   24.75   0
  11 -10   3   76.98   25.58   0
  12 -10   3   43.08   25.92   0
  13   1   3  178.12   28.06   0
  14  -9   3  120.45   25.76   0
  16  -6   3   98.69   30.64   0
  16  -2   3  125.34   35.77   0
  -2 -12  -3  464.08   18.85   0
  -2 -10  -2  793.83   17.88   0
   1 -11   0  145.44   16.81   0
   2 -14  -1   36.15   25.68   0
   2 -10   1  168.29   17.46   0
   3 -16  -2  100.43   34.68   0
   3  -1   2   43.15    9.39   0
   4 -14   0   -3.33   28.72   0
   5 -16  -1   80.60   39.96   0
   5 -13   1   54.44   25.02   0
   7 -14   1  173.90   34.92   0
   8 -10   3  405.69   25.28   0
   8   1   3  385.10   17.16   0
  10 -13   2   19.83   34.29   0
  10  -5   4  336.98   26.16   0
  10   4   2  326.45   14.22   0
  11 -13   2  152.93   33.08   0
  11   4   2  112.92   13.69   0
  12  -4   4  194.04   33.74   0
  13 -10   3   34.85   25.76   0
  16  -7   3   22.42   27.32   0
  -3 -10  -3    3.75    9.88   0
  -1 -12  -2   67.11   16.64   0
  -1 -10  -1 1192.00   21.80   0
   1 -13  -1 1130.27   31.65   0
   3 -15  -1  102.38   30.26   0
   5  -7   3  989.65   21.95   0
   6  -9   3   99.82   19.32   0
   7 -17  -1   18.15   49.57   0
   8 -16   0   21.85   46.91   0
   9 -13   2  175.28   33.14   0
   9  -6   4  330.05   23.11   0
   9  -5   4   57.61   20.34   0
   9  -4   4  493.98   26.53   0
  10 -11   3   79.98   25.49   0
  10  -6   4   88.46   23.27   0
  11 -11   3  204.81   29.49   0
  11  -7   4   87.83   24.61   0
  11  -6   4   42.01   24.36   0
  12 -11   3    7.12   31.97   0
  12  -6   4  113.44   30.72   0
  12  -3   4   36.71   29.30   0
  12   4   2   50.06   14.20   0
  13  -5   4  445.51   38.75   0
  13  -4   4   90.14   32.36   0
  14   1   3  319.34   29.25   0
  15   0   3  457.87   33.76   0
  16  -1   3   36.49   35.66   0
  17  -5   3   67.52   33.68   0
  17  -4   3   90.28   33.45   0
  17  -3   3   53.16   34.92   0
   0 -12  -1   37.32   20.47   0
   2  -5   2   55.39   11.06   0
   5 -15   0    3.08   32.93   0
   5  -8   3  774.09   21.68   0
   6 -14   1  420.31   36.30   0
   7 -16   0   32.87   48.35   0
   7 -10   3  137.03   21.36   0
   8  -5   4 1097.28   29.74   0
   8  -4   4   59.82   17.86   0
   9 -15   1   46.70   42.60   0
   9 -11   3   43.94   24.01   0
   9  -7   4  466.86   26.53   0
   9   4   2 1088.70   17.31   0
  10  -7   4  209.01   24.26   0
  10  -2   4  337.33   30.81   0
  11  -2   4  145.80   26.50   0
  12  -7   4   92.47   23.15   0
  12  -2   4   44.50   31.60   0
  13 -11   3  131.84   28.68   0
  13  -3   4   40.59   29.39   0
  17  -2   3  191.31   35.77   0
  -3  -7  -2 1945.42   14.89   0
  -2  -7  -1  606.53   13.61   0
   2  -4   2 1889.92   23.55   0
   2   3   0  873.76    5.94   0
   3 -12   1  -50.60   24.92   0
   4 -17  -2   11.34   37.55   0
   4 -16  -1   97.67   37.96   0
   4 -13   1   76.98   27.12   0
   6 -17  -1  199.42   45.34   0
   8 -15   1   62.15   39.04   0
   8 -11   3  142.05   23.60   0
   8  -6   4 1690.57   34.03   0
  10  -8   4  307.22   25.76   0
  11  -8   4  262.04   24.57   0
  12  -8   4   16.82   23.34   0
  13  -7   4  169.22   26.48   0
  13  -2   4  153.89   31.47   0
  14  -6   4   60.05   27.71   0
  14  -5   4  123.33   30.55   0
  14  -4   4  121.74   31.04   0
  14  -3   4  293.72   36.72   0
  16   0   3  184.43   34.52   0
   0 -10   0   -0.25   15.10   0
   1 -15  -2  156.64   28.74   0
   1  -1   1  925.99    9.16   0
   2 -13   0  636.68   28.99   0
   3 -14   0   10.87   26.20   0
   4  -6   3  442.55   18.20   0
   4  -5   3  309.27   15.45   0
   4  -4   3 2382.58   33.50   0
   6 -16   0   38.17   41.50   0
   6 -10   3   43.95   18.49   0
   7 -15   1   53.69   36.55   0
   7   1   3  227.28   15.56   0
   8  -7   4  504.74   23.95   0
   9  -8   4  126.71   22.76   0
  10 -14   2  -13.06   37.56   0
  10 -12   3   89.91   27.15   0
  10  -1   4  217.48   24.89   0
  11 -12   3   35.70   27.93   0
  11  -9   4   91.79   25.51   0
  11  -1   4  243.06   27.10   0
  12 -12   3   10.23   29.40   0
  12  -1   4  619.39   32.53   0
  13  -8   4   22.74   24.39   0
  15  -6   4  149.10   31.20   0
  15  -5   4  280.58   36.79   0
  15  -4   4  187.19   36.73   0
  15   1   3   95.44   29.15   0
  17  -1   3  123.88   35.16   0
  18  -4   3   66.53   32.36   0
  18  -3   3  121.66   34.91   0
  -1  -7   0   64.25   12.17   0
   0 -14  -2 1084.82   31.05   0
   1 -12   0   15.91   19.63   0
   2 -16  -2  183.65   32.07   0
   2 -11   1   67.54   15.93   0
   2  -7   2  337.65   15.20   0
   2  -3   2   20.16    8.08   0
   4 -15   0   22.94   29.65   0
   4  -3   3  972.85   19.13   0
   5 -14   1  239.87   30.91   0
   5  -9   3  587.52   22.96   0
   6 -13   2  308.18   30.93   0
   7 -11   3  142.12   20.87   0
   7  -6   4  720.84   24.35   0
   7  -5   4  166.94   19.18   0
   7  -4   4  248.79   20.10   0
   8  -8   4   33.08   19.65   0
   9 -12   3  102.60   26.24   0
   9  -9   4   23.94   22.37   0
  10  -9   4  132.93   24.02   0
  12  -9   4   70.65   24.56   0
  13  -9   4   60.74   24.69   0
  13  -1   4  147.68   28.55   0
  14  -8   4   30.35   26.62   0
  14  -2   4  185.13   29.54   0
  15  -7   4  127.55   29.87   0
  15  -3   4  -14.50   34.16   0
  18  -2   3    2.16   34.57   0
   5 -17  -1   22.26   39.15   0
   6 -15   1   34.27   34.39   0
   7  -7   4  308.46   22.43   0
   8 -12   3   26.93   22.26   0
   9  -1   4  869.14   26.36   0
  11 -10   4   38.46   27.54   0
  14  -9   4   92.08   28.17   0
  15  -2   4  382.36   37.20   0
  16  -6   4  247.32   34.63   0
  16  -5   4   82.07   36.14   0
  16  -4   4   -4.99   36.01   0
   1 -14  -1  100.41   25.20   0
   2 -15  -1  172.53   30.49   0
   2  -8   2  299.11   15.39   0
   4  -8   3  198.52   15.77   0
   5 -16   0  124.26   38.98   0
   5 -10   3  200.53   18.97   0
   6 -11   3   81.23   19.84   0
   6   3   2  320.55   14.28   0
   7 -14   2   66.81   32.86   0
   7  -8   4  406.83   23.77   0
   8 -16   1   98.93   45.54   0
   8  -9   4  134.35   22.15   0
   8   4   2   73.28    9.30   0
  10 -13   3   57.15   27.68   0
  10 -10   4  129.74   26.17   0
  11 -13   3  125.54   31.49   0
  11   0   4 1005.99   30.76   0
  12 -10   4   13.16   24.26   0
  12   0   4 1151.04   37.66   0
  13 -10   4   68.27   25.62   0
  14  -1   4  253.39   31.33   0
  16  -7   4  130.35   30.11   0
  16  -3   4   70.50   36.84   0
  -2 -11  -2  158.10   14.80   0
  -2  -8  -1  805.57   15.92   0
  -1 -13  -2   37.10   18.05   0
  -1  -3   0 2288.65   13.02   0
   0  -5   1 2146.85   21.17   0
   3 -16  -1   15.51   33.64   0
   3 -13   1  122.98   25.36   0
   4 -14   1  195.76   30.43   0
   4 -12   2   66.55   22.48   0
   5 -13   2  160.85   27.46   0
   6  -4   4  392.00   20.30   0
   7 -17   0   47.01   44.87   0
   7 -12   3   39.16   23.60   0
   9 -15   2  -11.75   41.37   0
   9 -13   3   95.88   30.33   0
   9 -10   4  119.56   23.68   0
  10   0   4   16.82   19.24   0
  13   0   4   93.12   27.34   0
   0 -13  -1  102.79   22.15   0
   0 -11   0    0.77   15.52   0
   2 -12   1   48.84   22.31   0
   2  -2   2    1.31    7.53   0
   3 -11   2  165.90   21.84   0
   3   0   2 1015.71   12.90   0
   4  -9   3   71.00   18.23   0
   5 -15   1  113.05   33.64   0
   6  -7   4  722.44   23.33   0
   7 -16   1  223.92   47.15   0
   7  -9   4  455.91   25.61   0
   8 -10   4  257.03   25.17   0
  10 -11   4   83.70   25.59   0
  11 -11   4  132.91   28.99   0
  12 -11   4  233.50   29.03   0
  15  -1   4  140.83   32.26   0
  16  -2   4  -11.76   35.30   0
  17  -5   4   14.88   32.88   0
  17  -4   4   52.15   35.41   0
   0   2  -1  136.53    4.88   0
   2 -14   0 1079.73   34.84   0
   3 -15   0  314.93   32.13   0
   3  -6   3 2398.18   28.96   0
   4 -17  -1  108.96   37.95   0
   6 -17   0   13.52   40.74   0
   6 -14   2  -27.10   28.61   0
   6  -8   4 1604.14   32.17   0
   8 -15   2  251.92   39.45   0
   9 -11   4  137.80   24.68   0
   9   0   4  475.06   22.98   0
  11  -6   5  599.22   31.18   0
  11   3   3  225.12   17.08   0
  14   0   4    5.57   28.70   0
  17  -3   4  111.87   38.97   0
  -3  -8  -2  771.47   12.94   0
   1 -13   0   94.87   23.00   0
   3  -7   3 1516.89   25.28   0
   4 -16   0  136.70   34.84   0
   5   0   3  888.65   18.71   0
   6 -16   1   76.66   39.47   0
   7 -15   2   83.40   34.49   0
   7 -10   4  224.47   21.91   0
   8 -11   4  173.57   23.57   0
  10 -14   3   -0.49   31.50   0
  10  -7   5    4.27   23.94   0
  10  -6   5  310.70   26.21   0
  10  -5   5  716.50   33.91   0
  10   3   3   21.22   14.22   0
  11 -12   4  262.84   29.02   0
  11  -8   5  103.79   26.39   0
  11  -7   5  302.35   26.81   0
  12  -8   5  391.47   31.01   0
  12  -7   5   73.59   26.84   0
  12  -4   5  178.01   30.00   0
  13  -5   5    6.09   29.73   0
  13  -4   5 1129.66   44.74   0
  14  -6   5   97.00   36.83   0
  14  -5   5   95.29   37.17   0
  16  -1   4  136.61   38.20   0
  17  -2   4   -0.72   38.50   0
  -3 -11  -3  196.23   12.10   0
   1 -11   1 1417.36   27.38   0
   2 -10   2  724.82   24.50   0
   3  -4   3  831.18   19.18   0
   5 -18  -1   58.01   39.88   0
   5  -7   4  228.39   18.42   0
   5  -6   4   17.45   19.85   0
   5  -5   4  949.04   24.74   0
   6  -9   4  248.98   21.19   0
   9  -7   5  754.28   31.81   0
   9  -6   5   64.04   25.40   0
   9  -5   5   68.96   23.31   0
  10 -12   4    9.60   24.62   0
  10  -8   5    8.53   24.51   0
  11   1   4  230.94   23.03   0
  12  -3   5  226.73   32.06   0
  12   1   4  607.75   27.40   0
  13  -8   5  201.31   30.01   0
  13  -3   5  222.89   37.04   0
  14  -4   5  117.62   37.59   0
  15   0   4   -5.41   30.66   0
  -2  -9  -1  651.79   16.99   0
  -1  -9   0  366.53   15.47   0
   1 -15  -1  171.19   27.55   0
   2 -16  -1  120.55   30.60   0
   3 -14   1  253.24   28.16   0
   3 -12   2  440.55   27.25   0
   4 -15   1  141.54   29.73   0
   5 -17   0  177.22   40.72   0
   5 -14   2  241.28   29.73   0
   5  -4   4  984.79   25.29   0
   6  -2   4  443.44   20.93   0
   7 -11   4  111.39   22.34   0
   8  -6   5  150.71   26.77   0
   8   0   4  -16.14   16.47   0
   9 -12   4   99.47   24.04   0
   9  -8   5  455.90   28.60   0
  10  -9   5  287.08   27.20   0
  10   1   4  217.35   20.03   0
  11  -9   5  125.00   25.70   0
  12  -9   5  148.09   25.35   0
  13  -9   5   34.22   24.76   0
  13   1   4  125.15   27.33   0
  14  -3   5    9.81   34.37   0
  15  -7   5   90.58   30.91   0
  15  -6   5   14.56   30.56   0
  15  -5   5  -22.44   31.95   0
  15  -4   5  170.16   40.94   0
  18  -3   4   81.18   37.98   0
  -1 -12  -1   49.35   16.74   0
   0 -12   0  269.82   20.95   0
   1  -7   2  728.83   19.97   0
   1  -6   2 4407.26   32.51   0
   1  -5   2 4614.31   31.37   0
   2 -13   1   26.74   22.84   0
   3  -9   3  988.93   25.10   0
   3  -3   3  146.24   12.46   0
   5 -16   1  110.79   37.60   0
   5  -8   4  718.67   25.82   0
   6 -15   2   51.33   29.94   0
   6 -13   3  122.04   26.66   0
   6 -10   4   62.49   19.95   0
   7 -17   1  -30.90   42.22   0
   8 -16   2  153.81   39.43   0
   8 -12   4   46.75   22.52   0
   8  -7   5   97.01   22.27   0
   8  -5   5  122.95   24.89   0
   9  -9   5  318.63   29.04   0
   9   3   3 1197.43   19.20   0
  10 -13   4   70.54   30.28   0
  11 -10   5   94.41   25.17   0
  11  -2   5  367.47   33.60   0
  12 -10   5   69.35   25.79   0
  12  -2   5   19.74   29.45   0
  13 -10   5  128.30   28.03   0
  13  -2   5  196.75   34.81   0
  14  -9   5  124.77   28.17   0
  14   1   4  257.16   28.50   0
  16  -6   5   16.17   32.68   0
  16   0   4  136.57   35.20   0
  -2 -12  -2  743.71   20.71   0
   0 -14  -1   -6.74   22.03   0
   0  -9   1  363.52   15.50   0
   0  -3   1 2051.32   18.01   0
   2 -15   0   37.51   25.82   0
   3 -16   0   74.59   34.35   0
   5  -9   4   67.60   18.40   0
   7 -14   3  113.97   29.89   0
   8  -8   5  -45.54   21.55   0
   9 -15   3   49.15   35.88   0
   9 -13   4   37.49   32.44   0
  10 -10   5  190.21   27.50   0
  10  -2   5  574.35   30.61   0
  11   5   2  242.52   11.14   0
  14  -2   5  355.63   36.06   0
  15  -3   5    0.46   32.43   0
  16  -5   5   56.58   35.12   0
  16  -4   5  144.37   39.07   0
  -1   0  -1 1682.63    9.19   0
   1 -14   0   -0.25   24.14   0
   1 -12   1   20.36   20.12   0
   1  -4   2  460.63   15.55   0
   2 -11   2  147.94   19.49   0
   4 -17   0  350.50   41.31   0
   4 -14   2  109.59   28.67   0
   6 -17   1  114.48   42.17   0
   6 -11   4   51.00   21.21   0
   7 -16   2   78.69   36.49   0
   7 -12   4   49.59   24.62   0
   7  -7   5  680.54   34.54   0
   7  -6   5  736.88   29.17   0
   7  -5   5  811.90   28.86   0
   8  -9   5  479.02   27.95   0
   9 -10   5  322.84   26.31   0
   9   1   4  615.60   20.07   0
  11 -11   5   36.46   27.36   0
  12 -11   5   16.61   26.61   0
  12  -1   5  586.57   35.73   0
  15   1   4   70.88   28.23   0
  -3  -9  -2  895.74   15.94   0
  -1 -10   0   -6.05   14.20   0
   3 -13   2  134.19   25.93   0
   4 -12   3    7.36   23.58   0
   4  -6   4  306.93   20.60   0
   5 -15   2  122.83   29.23   0
   5 -13   3  170.92   25.83   0
   5 -10   4  186.67   22.14   0
   6 -14   3   58.95   28.78   0
   6  -1   4  183.27   16.08   0
   7  -8   5   40.40   22.34   0
   8 -15   3   -0.41   32.28   0
   8 -13   4   21.11   26.86   0
  10 -11   5   79.92   26.37   0
  11  -1   5   24.58   27.68   0
  13  -1   5   49.81   30.57   0
  15  -2   5  131.54   37.61   0
  16  -3   5  146.80   36.38   0
  17  -5   5   26.86   35.21   0
  17  -4   5   23.99   35.62   0
  -2 -10  -1  217.32   17.70   0
   0 -10   1    2.63   16.92   0
   1  -9   2  702.64   19.80   0
   1   3  -1 8012.30   26.53   0
   2 -14   1   38.73   25.52   0
   3 -15   1   89.11   28.65   0
   4  -8   4   17.42   15.45   0
   4  -7   4  110.44   22.86   0
   4  -5   4  918.28   25.63   0
   5 -18   0   31.34   38.57   0
   6 -16   2   15.52   37.12   0
   7 -15   3   19.62   32.34   0
   7  -9   5  691.25   29.17   0
   7  -4   5  356.84   25.93   0
   7   4   2   98.67    7.21   0
   8 -10   5   32.04   21.71   0
   9 -11   5   69.53   24.83   0
  10  -1   5  270.63   25.98   0
  11 -12   5   34.64   27.49   0
  14  -1   5  262.11   31.83   0
  16  -2   5   62.58   36.33   0
   2 -12   2  776.46   30.46   0
   2  -7   3 1826.11   27.34   0
   2  -6   3  387.96   15.95   0
   5 -17   1  -18.35   37.86   0
   5  -2   4   73.72   19.05   0
   8   1   4  210.96   15.92   0
  10 -12   5  115.80   25.58   0
  12  -7   6  443.71   35.53   0
  15  -1   5  139.52   34.10   0
  17  -3   5  173.37   38.17   0
  -1 -13  -1 1177.52   28.04   0
   0 -13   0  -17.46   21.74   0
   1 -10   2  181.14   19.19   0
   2  -8   3  909.14   21.57   0
   2  -5   3 4371.53   37.78   0
   3 -11   3  213.27   22.06   0
   4  -4   4   71.85   15.69   0
   5 -14   3   22.01   28.99   0
   6  -8   5  187.44   22.72   0
   6  -7   5  648.31   27.55   0
   6  -6   5    8.32   19.51   0
   7 -10   5  -40.87   22.69   0
   8 -11   5   84.32   22.36   0
   8   3   3  137.39   10.98   0
   9 -12   5  107.42   24.97   0
   9  -1   5  840.55   32.13   0
  10  -7   6  487.77   32.65   0
  11  -8   6   17.00   26.49   0
  11  -7   6  184.34   28.91   0
  11  -6   6  164.95   29.11   0
  12  -8   6   26.77   26.96   0
  12   0   5  198.64   31.60   0
  13  -8   6   -7.44   29.55   0
  14  -7   6  374.76   36.51   0
  14  -6   6   68.07   32.62   0
  14  -5   6  371.33   41.15   0
  -1 -11   0  147.06   19.29   0
   1 -13   1 1231.38   32.82   0
   1  -3   2   70.67    8.93   0
   2 -16   0    8.58   29.65   0
   3 -17   0   73.69   33.18   0
   3 -14   2   72.16   26.74   0
   4 -15   2  242.09   32.15   0
   4 -13   3   57.88   25.71   0
   5 -16   2   42.31   36.04   0
   6 -15   3   88.07   33.97   0
  10  -8   6   73.76   26.57   0
  11  -9   6   12.07   27.10   0
  11   0   5  815.14   33.43   0
  12  -9   6  275.87   30.15   0
  12   4   3   -4.41   12.77   0
  13  -9   6   90.96   30.47   0
  13   0   5  229.12   28.01   0
  14  -4   6   86.65   37.39   0
  14   0   5  210.71   31.15   0
  15  -7   6   90.92   35.05   0
  15  -6   6   30.56   33.04   0
  15  -5   6   82.08   38.41   0
  16  -1   5  119.22   36.26   0
  17  -2   5   47.71   36.70   0
  18  -3   5   72.64   38.63   0
   0 -11   1  123.90   17.58   0
   1 -15   0   11.77   26.38   0
   2  -4   3 2481.49   27.65   0
   3 -12   3 1233.36   33.84   0
   4 -10   4  686.46   25.20   0
   4   0   3 1397.38   18.91   0
   7 -16   3   84.30   37.68   0
   7 -14   4   89.06   28.24   0
   7 -11   5  242.47   26.09   0
   8 -12   5  402.22   27.56   0
   9  -8   6  155.68   31.45   0
   9  -7   6  262.04   29.17   0
   9  -5   6   87.95   30.16   0
  10 -13   5  123.10   27.05   0
  10  -9   6   64.11   26.18   0
  10   0   5  293.82   23.05   0
  11 -10   6  211.20   31.31   0
  11   4   3  155.38   13.37   0
  12 -10   6  -27.26   25.36   0
  12  -3   6  787.66   44.34   0
  13  -3   6  157.67   38.07   0
  15  -4   6  155.43   43.99   0
  -2 -13  -2   99.46   15.73   0
  -2 -11  -1   67.28   16.08   0
   1 -11   2   82.95   18.47   0
   2 -15   1  221.28   28.77   0
   2 -13   2  122.73   25.11   0
   2 -10   3   64.46   19.07   0
   3 -16   1   41.62   30.44   0
   4 -17   1   88.04   36.99   0
   4  -3   4 2251.22   31.34   0
   6 -17   2  153.88   40.61   0
   6 -10   5  118.38   25.05   0
   7  -2   5   48.16   19.09   0
   8 -15   4   13.35   33.38   0
   9 -13   5   22.03   27.57   0
   9  -9   6  403.12   31.17   0
  10 -10   6  352.26   31.49   0
  12 -11   6   40.54   25.43   0
  14  -3   6   11.35   34.71   0
  15   0   5   -7.42   30.25   0
  16  -5   6   33.57   37.05   0
  -3 -10  -2   69.40   12.32   0
   3  -7   4  691.00   23.59   0
   3  -6   4  432.42   23.83   0
   4 -14   3  278.14   31.16   0
   5 -15   3   10.14   29.75   0
   5  -8   5   71.57   24.42   0
   5  -7   5  671.99   26.33   0
   5  -6   5  154.33   21.36   0
   5  -1   4 1239.05   29.43   0
   6  -3   5 1521.04   36.28   0
   7 -12   5  119.62   25.31   0
   8 -13   5  151.13   30.23   0
   8  -8   6  768.59   33.17   0
   8  -7   6   44.17   27.64   0
   8  -6   6  173.02   28.95   0
   9 -10   6  -10.99   24.97   0
   9  -4   6  667.35   32.16   0
   9   5   2  149.82    9.73   0
  10  -3   6   72.96   31.92   0
  11 -11   6   29.77   26.50   0
  15  -3   6  202.05   41.85   0
  16  -4   6  275.86   44.00   0
   0 -14   0   -2.00   22.23   0
   4 -16   2    3.36   33.64   0
   5 -18   1   37.82   38.74   0
   5 -13   4  593.15   31.30   0
   5  -9   5   83.94   21.75   0
   5  -5   5 1992.50   35.15   0
   6 -16   3  148.96   40.71   0
   6 -14   4   67.39   27.24   0
   6 -11   5  411.90   28.82   0
   7   1   4  790.01   18.37   0
   8  -9   6  165.46   31.28   0
   8  -5   6  241.55   27.44   0
   9 -14   5   91.70   32.93   0
   9   0   5   51.50   22.87   0
  10 -11   6  197.42   28.64   0
  10   4   3  692.78   14.50   0
  11  -2   6 1184.83   44.15   0
  12  -2   6   -8.99   33.18   0
  13  -2   6  491.40   35.37   0
  14  -2   6  -18.41   32.55   0
  -1 -14  -1   81.48   19.83   0
  -1 -12   0   29.47   19.14   0
   0 -12   1   26.53   20.99   0
   1 -14   1   93.46   25.03   0
   2 -11   3  171.50   24.26   0
   3 -15   2  469.43   33.00   0
   3 -13   3  263.63   28.53   0
   3  -9   4  192.19   21.52   0
   3  -5   4  325.89   19.99   0
   3  -1   3   28.74   19.38   0
   4 -12   4  116.56   25.52   0
   5 -17   2   20.77   37.40   0
   5   3   2 4096.88   22.09   0
   7 -15   4  181.90   32.80   0
   8 -10   6   47.53   25.84   0
   8  -4   6 1945.44   55.68   0
   9 -11   6   59.16   27.51   0
  10 -12   6  -13.72   27.30   0
  12   1   5  497.36   28.11   0
  13   1   5   36.93   24.61   0
  14   1   5  239.40   29.39   0
  15  -2   6   33.34   37.82   0
  16  -3   6  157.97   39.69   0
  17  -4   6   38.80   34.58   0
  -1  -8   1  384.44   17.71   0
   0  -8   2  123.30   16.74   0
   0  -2   1  139.26    5.89   0
   1 -12   2   57.42   24.32   0
   2 -14   2   56.04   25.37   0
   2  -3   3  339.53   15.54   0
   5  -4   5 1037.33   28.37   0
   6 -12   5  -14.37   25.72   0
   7  -9   6  211.68   30.08   0
   7  -8   6   61.95   27.17   0
   7  -7   6   25.38   25.04   0
   7  -6   6  552.91   35.63   0
  10  -2   6   51.65   27.28   0
  11   1   5   41.24   21.74   0
  12   3   4   17.46   15.74   0
  13   3   4   27.33   16.49   0
  17  -3   6   -0.12   36.79   0
  -2  -1  -2 5319.39   23.01   0
   0  -6   2  129.77   15.49   0
   3 -17   1   82.16   34.69   0
   4 -15   3   -8.75   29.80   0
   5 -16   3  113.92   36.76   0
   5 -14   4  128.62   30.44   0
   5 -11   5  -20.27   23.47   0
   6 -15   4  140.03   31.73   0
   6  -2   5 1841.88   41.23   0
   7  -5   6  776.76   33.54   0
   8 -11   6  -38.87   25.04   0
   8   0   5  845.12   23.32   0
   9 -12   6  262.60   28.08   0
  10   1   5  283.22   19.86   0
  11  -8   7  128.61   33.42   0
  11  -7   7  105.24   31.66   0
  11   3   4  129.05   17.40   0
  12  -9   7   91.79   32.02   0
  12  -8   7  380.17   39.99   0
  12  -7   7  -10.32   32.26   0
  12  -1   6   31.57   32.11   0
  13  -9   7  -20.46   29.29   0
  13  -8   7   86.33   33.92   0
  14  -7   7   29.28   31.58   0
  14  -6   7  537.43   42.38   0
  14  -1   6  607.52   35.34   0
  16  -2   6   43.06   38.51   0
  -2 -12  -1   35.37   16.41   0
  -1  -9   1  169.88   14.04   0
   0  -9   2  234.28   18.49   0
   1  -7   3  218.34   19.54   0
   1  -2   2 5255.48   29.03   0
   2 -16   1  121.23   32.02   0
   2 -12   3  518.99   28.94   0
   3 -11   4  155.63   27.60   0
   4 -13   4  103.50   28.76   0
   4  -8   5  830.69   28.84   0
   4  -7   5  200.57   22.37   0
   6 -17   3   44.29   37.55   0
   7 -16   4  111.66   36.60   0
   7 -10   6  364.59   28.92   0
   8  -3   6  357.25   34.51   0
  10  -8   7  118.99   32.92   0
  10  -7   7   37.05   28.74   0
  11  -9   7   -1.37   30.32   0
  11  -1   6  370.76   32.81   0
  12 -10   7   85.35   26.92   0
  12  -5   7  180.09   36.06   0
  13  -5   7   37.65   36.32   0
  14  -5   7   37.31   40.75   0
  15  -6   7  241.46   38.85   0
  15  -1   6   61.11   37.67   0
  -3 -11  -2  145.40   14.16   0
  -2  -8   0  171.68   13.80   0
  -2  -7   0  785.94   17.34   0
   0 -13   1   61.34   26.68   0
   0  -5   2  389.50   14.29   0
   1 -13   2    4.69   26.28   0
   1  -6   3  172.71   15.47   0
   3 -16   2  130.62   33.62   0
   3 -14   3   54.38   25.43   0
   4 -17   2   38.66   35.19   0
   4  -9   5   31.29   22.80   0
   4  -6   5   60.78   20.42   0
   6  -8   6  116.04   26.57   0
   6  -7   6  480.85   34.50   0
   7 -11   6  118.15   25.19   0
   7  -4   6  810.53   35.49   0
   8 -12   6   33.34   24.68   0
   9 -13   6   48.76   26.02   0
   9   4   3  144.75   12.35   0
  10  -9   7   26.00   29.52   0
  10  -6   7  663.87   38.32   0
  10  -1   6  757.82   32.31   0
  11 -10   7  273.56   32.67   0
  13  -4   7  291.19   40.45   0
  14  -4   7  196.42   39.79   0
  17  -2   6  139.47   37.71   0
  -2  -9   0  146.82   16.46   0
  -1 -13   0  108.11   22.16   0
  -1 -10   1 1347.29   27.10   0
   0 -15   0   -6.58   23.63   0
   0 -10   2 1643.12   30.45   0
   1 -15   1  184.59   30.06   0
   4 -10   5  216.79   25.35   0
   4  -5   5 1034.10   29.36   0
   5 -18   2  166.08   37.89   0
   6  -9   6  -16.68   27.13   0
   6  -6   6 1587.92   39.33   0
   9  -8   7   75.55   32.07   0
   9  -7   7  384.40   36.84   0
   9  -6   7  239.64   36.58   0
   9   1   5  733.77   24.90   0
  10 -10   7   31.89   31.30   0
  10  -5   7    1.30   33.89   0
  10   3   4  703.11   18.32   0
  11 -11   7   30.68   26.84   0
  11  -4   7  229.70   38.75   0
  15  -4   7  249.37   46.75   0
  16  -1   6   61.24   35.18   0
  -2  -6   0  231.61   13.38   0
   1 -10   3  869.09   27.39   0
   1  -5   3  714.32   19.72   0
   2 -15   2   14.31   26.57   0
   2 -13   3  150.96   26.81   0
   2  -8   4  145.82   20.80   0
   2  -7   4   96.62   19.06   0
   3 -12   4  -16.39   23.35   0
   3  -3   4 1147.39   24.48   0
   4 -14   4   54.51   31.17   0
   5 -15   4  254.98   31.71   0
   5   0   4 1413.27   23.36   0
   6 -16   4  244.04   35.86   0
   6 -14   5  181.01   31.42   0
   6 -10   6  569.71   31.60   0
   6  -5   6  -20.28   22.31   0
   7 -12   6  246.63   27.59   0
   8 -13   6    4.25   27.64   0
   9 -10   7   19.72   30.03   0
   9  -9   7  126.42   30.24   0
  10 -11   7  304.73   31.59   0
  12  -3   7  -45.61   37.35   0
  12   0   6  330.97   31.35   0
  13  -3   7   83.23   37.58   0
  13   0   6    2.95   29.54   0
  14  -3   7  105.57   38.69   0
  14   0   6   -3.84   31.31   0
  16  -4   7  200.09   45.53   0
  -4  -5  -4 1064.89   15.53   0
  -1  -2   0  164.68    4.32   0
   0 -11   2  404.31   22.49   0
   2  -2   3  -28.87   13.27   0
   2   0   2 3783.06   23.48   0
   3 -15   3  436.92   34.80   0
   4 -16   3   69.15   33.37   0
   5 -17   3  116.53   35.83   0
   5 -13   5   -4.47   27.55   0
   5   5   0    7.72    5.34   0
   6 -11   6  104.93   25.50   0
   6  -1   5  960.67   36.65   0
   7 -15   5   86.01   30.90   0
   7   0   5  878.08   25.17   0
   8  -8   7  105.82   32.25   0
   8  -7   7  174.84   30.73   0
   9  -5   7  669.41   44.98   0
   9  -1   6  463.38   30.49   0
  11  -3   7   88.27   41.06   0
  11   0   6   43.26   28.83   0
  15  -3   7   91.67   41.19   0
  -2 -10   0 1561.16   27.70   0
  -1 -11   1 1581.45   30.23   0
   0 -14   1  -12.19   25.78   0
   1 -14   2   63.85   26.73   0
   1 -11   3  507.07   25.67   0
   3 -13   4   90.91   27.82   0
   4  -4   5 1036.84   28.53   0
   5  -8   6  199.73   26.54   0
   7   6   0   -4.81    5.28   0
   8 -10   7   10.50   28.55   0
   8  -9   7   26.66   30.34   0
   8  -6   7  101.61   31.95   0
   9 -11   7   29.69   28.41   0
  10 -12   7   26.49   26.65   0
  -2 -13  -1   14.96   17.19   0
   0  -4   2  114.06   15.08   0
   2 -14   3   85.33   28.11   0
   2  -5   4  129.67   21.78   0
   3 -17   2  112.81   38.15   0
   4 -18   2   29.25   38.89   0
   4 -12   5   26.13   26.20   0
   5 -16   4  109.57   36.28   0
   5  -9   6  -27.86   29.38   0
   5  -7   6  756.83   31.07   0
   5  -6   6  -13.69   27.04   0
   6 -15   5   32.16   31.85   0
   6 -12   6  138.19   29.02   0
   8  -5   7   23.17   30.93   0
   9 -12   7   74.53   27.77   0
   9   3   4  165.23   15.65   0
  10  -3   7  205.80   36.88   0
  12  -2   7   28.18   35.98   0
  13  -2   7  316.94   36.65   0
  14  -2   7   68.33   37.67   0
  -1 -14   0   -0.86   21.41   0
   0 -12   2   77.50   21.09   0
   1 -16   1   27.58   28.63   0
   1 -12   3    9.10   25.78   0
   1  -4   3 1110.92   21.85   0
   2 -16   2  172.83   36.39   0
   3  -9   5  846.12   31.07   0
   3  -8   5  922.29   28.67   0
   3  -7   5 1319.19   31.29   0
   4 -15   4   64.06   31.87   0
   5 -14   5   56.46   31.53   0
   7  -9   7  438.43   32.72   0
   7  -8   7   63.20   30.73   0
   7  -7   7 1010.22   40.10   0
   8 -11   7  154.13   30.08   0
  10   0   6  -39.45   21.75   0
  11  -2   7  223.80   38.00   0
  12  -9   8   17.21   29.77   0
  12  -8   8  131.42   40.11   0
  13  -6   8  -76.05   40.13   0
  14  -7   8  150.93   38.17   0
  14  -6   8   83.11   41.99   0
  15  -2   7   98.85   42.35   0
  17  -3   7   40.43   40.67   0
  -2 -11   0  395.47   21.18   0
  -1 -12   1   81.33   21.54   0
   3 -16   3   37.00   33.08   0
   3 -14   4  346.54   33.15   0
   3  -6   5 1534.14   32.99   0
   4 -17   3  122.45   37.19   0
   4 -13   5  669.09   35.61   0
   5 -11   6  381.27   28.75   0
   5  -5   6  176.63   24.37   0
   7 -10   7   33.12   27.21   0
   7  -6   7  -41.86   31.66   0
   8 -12   7  212.72   28.71   0
   8  -4   7  382.18   38.97   0
   9 -13   7   -2.08   25.26   0
  11  -9   8  185.78   34.62   0
  11  -8   8  358.69   37.40   0
  11  -7   8  131.85   39.51   0
  13  -5   8  262.17   47.83   0
  15  -6   8   41.70   42.40   0
  16  -2   7   78.44   40.98   0
  -1  -4   1 2021.11   22.46   0
   2 -12   4   48.39   26.88   0
   3  -2   4 2315.13   30.89   0
   4  -3   5  383.41   19.29   0
   7 -11   7   75.29   29.56   0
   7  -5   7  711.68   36.52   0
  10  -9   8  286.18   36.25   0
  10  -8   8  316.28   38.03   0
  10  -7   8   48.24   33.16   0
  10  -2   7  539.24   38.63   0
  11 -10   8   24.98   27.98   0
  12  -5   8  484.91   48.64   0
  13   1   6   28.09   25.43   0
  14  -5   8  -27.10   41.34   0
  14   1   6  523.94   31.73   0
  15  -5   8   98.82   49.53   0
   0 -15   1   10.31   26.95   0
   0 -13   2  684.09   32.40   0
   1 -15   2  219.82   32.06   0
   1 -13   3   99.77   27.29   0
   2 -15   3  364.74   35.47   0
   2  -4   4 4559.33   39.88   0
   3  -5   5  843.05   27.42   0
   5 -17   4  -19.92   37.02   0
   5 -15   5   33.75   29.26   0
   5  -4   6  116.46   26.57   0
   6 -16   5    8.97   32.09   0
   6   4   2  282.01    8.48   0
   7 -15   6  102.91   34.44   0
   8 -13   7   53.27   29.84   0
   8   4   3  227.09   11.35   0
   9   0   6 1239.83   30.87   0
  10 -10   8   39.83   31.46   0
  10  -6   8   12.37   35.42   0
  12  -1   7  405.31   34.92   0
  12   1   6  -40.11   28.93   0
  13  -4   8    4.82   44.09   0
  13  -1   7   35.62   31.55   0
  14  -4   8   70.50   48.16   0
  14  -1   7  120.30   35.94   0
  15  -1   7   33.52   39.47   0
   3 -12   5  120.41   29.58   0
   4 -16   4   38.54   32.97   0
   4 -14   5  145.84   33.35   0
   4 -10   6   98.24   29.21   0
   4  -9   6  406.10   29.60   0
   4  -8   6 2158.90   44.09   0
   4  -7   6  946.68   34.35   0
   6 -14   6   25.33   28.59   0
   6 -10   7  490.92   32.78   0
   6  -9   7  231.16   32.18   0
   6  -8   7  118.03   29.69   0
   6  -7   7   -7.81   29.31   0
   7 -12   7    4.33   25.63   0
   9 -10   8  220.62   35.80   0
   9  -9   8  191.88   34.47   0
   9  -8   8   99.60   33.78   0
   9  -7   8   70.27   34.67   0
   9  -2   7  234.31   35.34   0
  10 -11   8   35.54   31.32   0
  11  -1   7   81.22   39.43   0
  11   1   6  263.52   26.76   0
  15  -4   8   11.05   46.66   0
  -4  -6  -4  275.42   11.03   0
  -3  -9  -1  579.66   16.42   0
  -3  -8  -1  527.40   14.20   0
  -3  -3  -3  175.45    9.24   0
  -2 -12   0   71.20   20.06   0
  -1 -13   1 1264.94   34.04   0
   0  -9   3 1364.37   29.16   0
   2 -17   2   72.70   33.80   0
   2 -13   4  101.92   26.72   0
   3 -15   4   -2.61   32.53   0
   4 -18   3   90.09   38.98   0
   4  -6   6   72.49   24.83   0
   5 -13   6  192.89   30.28   0
   6 -11   7  196.01   30.65   0
   6  -6   7  612.26   36.96   0
   6  -2   6 1172.84   34.06   0
   7  -4   7  373.79   32.56   0
   9 -11   8  203.84   32.08   0
   9  -6   8  210.09   38.65   0
  11  -4   8  316.41   42.60   0
  16  -4   8    5.33   42.12   0
  -1  -9   2  835.77   24.17   0
  -1  -8   2 1008.43   23.54   0
   0 -10   3   85.42   23.28   0
   1 -10   4  192.14   25.78   0
   1  -7   4  821.72   28.33   0
   1  -3   3  290.57   17.55   0
   3 -17   3   55.85   35.72   0
   3  -4   5  378.18   21.90   0
   5 -16   5   28.12   36.88   0
   6 -15   6   26.71   33.08   0
   6   3   3 2275.65   19.51   0
   7 -13   7  -20.79   28.58   0
   7   1   5  415.67   18.79   0
   8 -10   8  384.00   40.68   0
   8  -9   8  111.03   35.17   0
   8  -8   8  556.19   39.95   0
   8  -7   8   93.50   35.58   0
   9  -5   8  636.41   41.32   0
  10  -1   7  476.56   35.09   0
  12  -3   8  -34.89   37.61   0
  13  -3   8  245.13   40.79   0
  14  -3   8  481.71   48.36   0
  15  -3   8    5.96   44.40   0
  -3 -10  -1 1036.61   21.56   0
  -3  -7  -1  213.34   11.90   0
  -1 -10   2  234.21   23.66   0
  -1  -7   2  892.65   24.80   0
   0 -14   2 1121.89   38.88   0
   0 -11   3   -0.15   22.10   0
   1 -16   2  121.81   33.87   0
   1 -14   3  255.10   30.51   0
   2 -16   3  135.79   35.55   0
   2  -8   5  386.81   26.22   0
   3 -13   5  220.48   29.99   0
   4 -17   4   18.97   36.61   0
   4 -15   5  213.35   35.04   0
   4  -5   6   81.37   26.84   0
   4  -2   5   48.88   20.37   0
   5 -14   6  174.56   35.36   0
   5  -3   6 1509.86   33.85   0
   6 -12   7  331.77   33.49   0
   6  -5   7  755.55   37.94   0
   8 -11   8  299.90   34.28   0
   8  -6   8  954.59   43.49   0
   9 -12   8  -25.82   28.72   0
  10   1   6  601.71   23.08   0
  11  -3   8  184.26   40.16   0
  11   4   4   78.51   13.03   0
  12   3   5  149.05   17.94   0
  16  -3   8  -43.00   39.91   0
   0  -6   3 3908.09   38.13   0
   0  -3   2 1282.48   17.03   0
   1 -11   4  243.83   27.13   0
   1  -6   4  197.40   18.96   0
   1  -1   2  814.82   11.95   0
   2 -14   4  121.55   30.36   0
   2  -3   4 2694.70   31.44   0
   3 -16   4   61.38   36.44   0
   4   0   4 2513.17   31.16   0
   5 -10   7  -20.83   28.11   0
   5  -9   7  832.99   39.18   0
   5  -8   7  -18.41   29.86   0
   5  -7   7  757.72   38.38   0
  12  -8   9  -23.62   37.92   0
  12   0   7    3.01   25.96   0
  13  -7   9   -9.24   38.89   0
  13   0   7  653.48   36.04   0
  14   0   7   95.52   32.16   0
  15   0   7  106.24   33.90   0
  -2 -13   0  588.47   25.70   0
  -1 -14   1   93.47   25.95   0
  -1 -11   2   84.11   20.25   0
   0 -12   3  -30.23   28.87   0
   1 -12   4  526.20   34.99   0
   2 -11   5  320.91   33.64   0
   2  -6   5 2418.52   40.48   0
   4 -13   6  170.39   33.83   0
   5 -11   7  353.71   30.90   0
   6  -4   7  927.86   35.21   0
   7 -10   8   41.48   32.08   0
   7  -9   8   40.69   37.53   0
   7  -8   8   56.35   35.20   0
   7  -7   8  153.97   35.39   0
   8 -12   8  126.30   30.93   0
   8  -5   8  -32.89   35.47   0
   9  -1   7  203.18   31.04   0
  10  -3   8  650.65   42.13   0
  11 -10   9   53.81   33.55   0
  11  -9   9    8.45   34.12   0
  11  -8   9  272.00   44.38   0
  11  -7   9   18.34   40.15   0
  11   3   5  335.13   19.19   0
  12  -6   9  325.50   44.71   0
  12  -2   8   69.81   35.37   0
  13  -6   9  102.00   45.91   0
  13  -2   8  243.02   39.12   0
  14  -6   9   -4.01   40.28   0
  14  -2   8   81.32   39.55   0
  15  -2   8  279.01   41.50   0
  17  -3   8   76.15   43.53   0
  -3 -11  -1  363.69   20.35   0
   1 -15   3   98.51   33.53   0
   3 -10   6   11.51   28.67   0
   3  -9   6  209.94   29.41   0
   3  -8   6  509.74   32.29   0
   3  -7   6  272.35   28.74   0
   4 -16   5   91.21   39.25   0
   4  -4   6  305.25   27.04   0
   5 -17   5   38.29   34.92   0
   5 -15   6   48.04   31.18   0
   5  -6   7  856.30   37.70   0
   7 -11   8  188.07   34.44   0
   8 -13   8   52.70   32.64   0
   9   1   6  345.30   21.58   0
  10 -10   9   29.11   32.74   0
  10  -9   9   49.04   35.53   0
  10  -8   9  333.92   40.60   0
  11   0   7  908.10   34.84   0
  13  -5   9   33.61   40.34   0
  14  -5   9  152.17   45.21   0
  15  -5   9   27.19   46.10   0
  16  -2   8   98.75   40.78   0
  -2 -10   1  246.19   21.11   0
  -2  -9   1  755.22   21.28   0
  -2  -8   1 1079.10   22.95   0
  -1 -12   2   81.34   26.87   0
   0 -15   2  -45.31   31.46   0
   0  -5   3  890.82   25.09   0
   1  -5   4 1549.75   29.43   0
   2 -15   4  296.13   35.66   0
   2 -12   5   -9.10   29.40   0
   3  -3   5  266.03   26.89   0
   4 -14   6   69.08   33.98   0
   6 -14   7  239.89   33.47   0
   7 -12   8  317.49   31.79   0
   7  -6   8   92.71   36.56   0
   8  -4   8   39.24   33.12   0
  10  -7   9  111.38   35.79   0
  10   4   4  665.32   16.89   0
  11  -2   8   20.12   32.61   0
  12  -5   9  164.91   46.12   0
   0 -13   3   18.37   28.74   0
   1 -13   4  122.70   28.66   0
   2 -17   3  165.55   36.56   0
   3 -17   4   97.63   40.28   0
   3 -15   5    3.29   31.97   0
   3 -12   6  534.68   37.83   0
   3  -6   6  102.90   25.30   0
   4 -18   4   93.37   38.66   0
   5  -5   7  773.73   34.73   0
   5  -2   6 2116.69   38.20   0
   6  -9   8  246.64   35.81   0
   7  -5   8   48.65   34.25   0
   9 -10   9  -34.58   37.56   0
   9  -9   9  547.45   44.74   0
   9  -8   9  151.51   41.91   0
  10  -6   9   77.32   41.12   0
  10   0   7  453.12   30.14   0
  10   5   3  217.88   10.78   0
  11  -5   9   91.43   42.98   0
  13  -4   9   49.35   45.29   0
  14  -4   9  196.88   49.97   0
  15  -4   9    3.52   46.58   0
  -2 -11   1  134.09   21.20   0
  -2  -7   1  936.07   24.11   0
   2 -13   5  171.85   32.55   0
   4 -10   7  311.72   32.24   0
   4  -9   7  746.19   38.93   0
   4  -8   7  670.83   37.03   0
   5 -16   6   28.04   33.93   0
   6 -15   7   47.58   36.01   0
   6 -11   8  -17.78   30.39   0
   6 -10   8   35.83   31.63   0
   6  -7   8   53.12   38.13   0
   6  -3   7  240.32   25.76   0
   7 -13   8   86.57   32.52   0
   8  -1   7 1500.37   36.74   0
   9 -11   9   47.25   32.76   0
   9  -7   9  124.56   37.79   0
  10  -2   8  115.85   36.67   0
  12  -4   9  106.82   42.52   0
  13  -1   8  110.56   34.65   0
  14  -1   8   73.50   36.87   0
  14   1   7  136.28   31.84   0
  15  -1   8   62.26   38.31   0
  -4  -7  -4  146.89    9.30   0
  -3 -12  -1   10.89   14.59   0
  -1 -13   2    1.75   27.23   0
   1 -16   3   30.50   36.09   0
   2 -16   4    3.66   34.51   0
   3 -13   6  107.93   36.34   0
   4 -17   5   16.88   36.86   0
   4 -15   6  171.68   37.11   0
   4 -11   7   54.76   35.19   0
   4  -7   7  473.44   38.42   0
   4  -3   6  715.61   29.25   0
   4  -1   5 1363.81   29.38   0
   5 -14   7   23.64   32.71   0
   6 -12   8    5.47   35.33   0
   6   1   5  971.02   22.86   0
   8 -10   9  253.31   40.22   0
   8  -9   9   62.99   42.37   0
   8  -8   9   37.09   40.37   0
   9  -6   9  507.20   44.79   0
  11  -4   9  255.04   43.53   0
  12  -1   8  388.33   35.89   0
  13   1   7   -3.35   27.65   0
  -1  -5   2 5319.50   37.15   0
   0 -14   3   62.44   31.14   0
   1 -14   4  202.34   33.07   0
   2 -14   5  310.17   36.74   0
   3 -16   5  133.76   39.07   0
   3  -5   6 1489.55   36.63   0
   4  -6   7 1101.56   40.98   0
   5  -4   7  270.88   29.44   0
   6  -6   8  170.92   35.91   0
   7  -4   8  738.26   40.38   0
   8 -11   9  167.61   36.68   0
   8  -7   9  116.87   39.83   0
   8   1   6  302.48   23.27   0
   9  -5   9  463.64   50.17   0
   9  -2   8  628.46   40.65   0
   9   0   7   -4.32   23.11   0
  10  -4   9  270.64   44.47   0
  11  -1   8   44.52   32.47   0
  12  -3   9  216.97   41.38   0
  12   1   7  399.86   28.14   0
  13  -3   9   99.88   39.05   0
  14  -3   9  180.62   43.32   0
  15  -3   9   94.20   45.15   0
  -2 -12   1   45.70   23.11   0
  -1  -3   1 9427.38   34.86   0
   0 -10   4  -37.24   25.97   0
   0  -9   4  426.04   25.44   0
   1 -10   5  288.19   32.12   0
   1  -8   5  144.94   25.38   0
   1  -4   4 7792.48   52.83   0
   1  -2   3   42.89   11.56   0
   2  -4   5  191.57   21.25   0
   2  -2   4 2607.04   32.83   0
   5  -9   8  470.81   43.09   0
   8 -12   9   63.92   33.87   0
   8  -6   9  295.09   43.56   0
  11  -9  10   55.09   36.64   0
  11  -8  10   45.49   45.82   0
  11   1   7  147.81   26.00   0
  16  -3   9   38.45   43.72   0
  -1   0  -2  129.63    6.93   0
   0 -11   4 1065.22   38.70   0
   1 -11   5  101.93   32.84   0
   1  -7   5  495.70   26.66   0
   2 -11   6 1214.79   44.52   0
   2  -9   6   36.27   31.55   0
   2  -8   6  118.72   26.93   0
   3 -14   6   34.19   31.97   0
   3  -2   5 4740.01   45.97   0
   4 -16   6  217.83   41.90   0
   4 -13   7  185.53   35.16   0
   5 -15   7   86.09   33.14   0
   5 -11   8   82.25   32.04   0
   5 -10   8  100.15   32.98   0
   5  -8   8  -36.75   37.11   0
   6  -5   8  235.61   36.06   0
   6  -2   7  292.54   29.69   0
   7 -10   9   83.82   38.78   0
   7  -9   9  148.48   41.64   0
   7  -8   9   87.17   42.42   0
   7   3   4  638.62   15.73   0
  10  -1   8  154.37   37.24   0
  11  -3   9   41.10   38.73   0
  12  -6  10    0.85   46.33   0
  13  -6  10  167.57   45.96   0
  -2  -6   1 5685.31   37.66   0
  -1 -14   2   36.72   27.49   0
  -1 -10   3 1178.25   33.46   0
  -1  -9   3  683.68   25.75   0
   0 -12   4 1270.29   40.92   0
   0  -4   3 1473.03   34.95   0
   0  -1   1 1806.81   12.47   0
   1 -15   4  133.23   34.03   0
   1 -12   5  520.55   39.55   0
   1   2  -1  743.48    8.57   0
   2 -17   4   36.58   38.86   0
   2 -15   5   74.11   35.83   0
   2  -7   6  445.76   30.56   0
   3  -4   6  631.30   31.93   0
   4  -5   7  212.83   32.76   0
   5 -12   8  495.03   41.00   0
   5  -7   8   22.88   37.38   0
   7 -11   9   19.58   35.44   0
   7  -7   9  489.19   44.53   0
   7  -3   8  569.04   36.78   0
   7   4   3  724.46   13.47   0
   8  -5   9  673.11   45.66   0
   9   4   4  343.10   16.65   0
  10  -9  10   23.78   38.94   0
  10  -8  10   19.30   41.13   0
  13  -5  10  180.87   51.41   0
  13  -2   9  177.76   41.51   0
  13   0   8  464.09   37.71   0
  14  -5  10   26.87   50.01   0
  14  -2   9  -57.07   42.54   0
  14   0   8   28.98   34.76   0
  15  -2   9   20.30   43.68   0
  -2 -13   1   30.58   21.89   0
  -1 -11   3  526.30   28.50   0
  -1  -8   3  584.81   26.11   0
   0 -15   3  386.75   35.85   0
   2 -12   6   66.82   32.00   0
   3 -17   5  121.62   39.64   0
   3 -15   6   78.46   37.91   0
   3 -10   7  193.49   32.78   0
   3  -9   7  320.23   35.50   0
   3  -8   7  575.47   43.89   0
   4 -14   7   87.17   33.89   0
   5  -6   8  250.21   36.18   0
   5  -3   7 1407.38   38.70   0
   5  -1   6  943.15   27.53   0
   6  -4   8 2560.94   56.95   0
   7 -12   9   49.92   32.64   0
   8   0   7   47.31   25.63   0
  10  -7  10  113.98   47.28   0
  10  -3   9  668.53   43.91   0
  10   1   7  467.97   29.56   0
  12  -5  10   79.81   46.76   0
  12  -2   9  194.77   39.56   0
  12   0   8  273.17   31.59   0
  -2  -2  -2   11.29    5.06   0
   0 -13   4  126.87   31.99   0
   1 -13   5   48.67   32.51   0
   1  -6   5 1290.91   36.31   0
   2 -13   6  392.87   41.93   0
   2  -6   6 1600.00   39.46   0
   2   3  -1   46.27    5.98   0
   3 -12   7  -24.45   35.38   0
   3  -7   7  179.99   33.77   0
   4 -17   6    1.25   39.05   0
   4  -2   6  332.00   23.21   0
   6 -10   9  -14.55   42.57   0
   6  -9   9  538.31   47.66   0
   7 -13   9   22.18   33.81   0
   7  -6   9  365.59   41.83   0
   9 -10  10    2.59   37.92   0
   9  -9  10   -1.50   41.05   0
   9  -8  10  297.80   45.02   0
   9  -1   8  157.04   34.45   0
   9   2   6   55.13   18.33   0
  11  -5  10  182.16   50.60   0
  11  -2   9  307.25   42.90   0
  14  -4  10  106.54   51.59   0
  -1 -12   3  -31.35   31.69   0
   1 -16   4   61.19   41.44   0
   2 -16   5   62.24   39.18   0
   3   1   3  344.86   21.03   0
   4 -15   7  139.79   40.93   0
   4 -10   8  456.43   40.49   0
   4  -9   8  187.86   36.65   0
   4  -4   7   93.46   28.62   0
   5 -14   8   28.29   36.43   0
   6 -11   9   81.01   36.60   0
   6  -8   9  232.92   45.39   0
   7   1   6  763.23   23.80   0
   8  -4   9  122.51   39.46   0
   9  -7  10  137.41   44.03   0
   9  -3   9   70.71   39.29   0
  11   0   8  402.98   32.62   0
  12  -4  10  -14.45   45.92   0
  13  -4  10  104.30   47.84   0
  15  -4  10   56.10   43.53   0
  -3 -10   0  125.85   19.75   0
  -3  -9   0 1364.58   25.31   0
  -1 -15   2  185.49   28.93   0
   0  -2   2 3855.59   25.48   0
   1 -14   5  214.07   37.62   0
   2 -14   6   19.43   35.62   0
   2  -3   5 4753.99   56.41   0
   3 -16   6  159.68   41.14   0
   3 -13   7   81.74   35.18   0
   3  -6   7  233.42   30.98   0
   4 -11   8  233.23   40.53   0
   4  -8   8   28.37   36.93   0
   4   1   4 6255.41   41.38   0
   6 -12   9  292.96   43.09   0
   6  -7   9  262.65   49.22   0
   7  -5   9 1009.04   47.88   0
   8 -11  10    9.49   37.82   0
   8 -10  10   -0.82   43.22   0
   8  -9  10  317.67   48.68   0
   9  -6  10  -41.35   43.25   0
  10  -2   9    7.45   38.74   0
  14  -1   9  -23.55   42.31   0
  -3 -11   0   22.16   18.88   0
  -2 -10   2  957.52   28.84   0
  -2  -9   2  363.54   22.46   0
  -1 -13   3  139.38   30.21   0
   0 -14   4  -31.08   32.84   0
   1  -5   5  -13.01   22.42   0
   1  -3   4 1128.55   24.19   0
   3 -18   5   54.62   41.98   0
   3  -3   6 3210.68   43.15   0
   3   0   4 1073.77   22.37   0
   3   2   2   13.82    7.53   0
   4  -7   8  662.21   45.62   0
   5 -15   8  114.12   39.73   0
   6  -3   8  572.33   36.68   0
   8  -7  10  119.13   41.75   0
   9   1   7  236.71   21.34   0
   9   5   3  772.38   13.43   0
  10   0   8   58.18   31.77   0
  11  -4  10   90.63   45.94   0
  13  -1   9  158.15   37.09   0
  14  -3  10   16.98   53.08   0
  15  -3  10   37.08   44.31   0
  15  -1   9   99.20   36.41   0
  -4  -8  -4    4.86    8.19   0
  -3  -8   0  270.51   19.12   0
  -2 -11   2  174.04   26.00   0
  -1  -4   2  502.52   24.72   0
   1 -10   6  834.17   47.88   0
   2  -5   6 2337.26   40.41   0
   3 -14   7   65.63   37.40   0
   4 -16   7  140.32   40.69   0
   4 -13   8   77.54   38.23   0
   4   0   5 1374.76   26.04   0
   5 -10   9  438.88   41.41   0
   5  -2   7   79.98   25.47   0
   6  -6   9  -48.78   42.54   0
   7  -4   9  795.77   52.99   0
   8  -1   8  172.90   32.43   0
  10  -4  10  251.23   47.65   0
  11  -8  11   33.52   47.16   0
  11   4   5  394.76   18.19   0
  12  -3  10   62.49   43.06   0
  12  -1   9  165.13   34.55   0
  13  -3  10   76.40   43.66   0
  -3 -12   0    5.70   19.29   0
  -3  -4  -3  964.52   14.17   0
  -2 -12   2  964.97   35.50   0
  -2  -8   2  454.71   22.61   0
   0 -11   5  858.53   43.96   0
   0 -10   5  411.13   33.68   0
   0  -9   5   55.56   35.57   0
   0  -5   4 1698.90   32.24   0
   1 -15   5   95.30   38.38   0
   1 -11   6  446.02   38.20   0
   2 -17   5   -3.11   39.07   0
   2 -15   6   21.27   38.90   0
   2  -9   7  285.06   38.08   0
   3 -17   6    0.89   38.99   0
   3  -5   7 1900.15   44.03   0
   4  -6   8 2816.82   60.04   0
   5 -11   9  107.02   37.89   0
   5  -9   9  486.58   43.49   0
   5  -8   9  706.58   52.24   0
   7 -11  10  401.92   44.31   0
   7 -10  10   84.87   44.81   0
   7  -9  10  155.51   48.78   0
   7  -8  10  -25.65   49.13   0
   7   0   7    1.62   25.91   0
   8  -6  10  -28.61   44.56   0
  10  -9  11  154.71   44.36   0
  11  -1   9  286.61   38.08   0
  11   2   7  144.12   27.05   0
  12  -6  11   -7.09   54.29   0
  13   1   8  140.89   28.34   0
  -1 -14   3  245.67   34.51   0
   0 -15   4    7.53   38.62   0
   1 -12   6   69.21   36.07   0
   1  -8   6  452.91   31.13   0
   2 -12   7  134.93   38.08   0
   2 -11   7  218.23   39.37   0
   2  -8   7 1213.44   47.09   0
   3 -15   7   58.27   41.40   0
   3  -1   5  596.18   21.21   0
   4 -14   8   68.90   36.16   0
   4  -3   7  968.58   36.22   0
   4   4   0 2408.30   11.94   0
   5 -12   9  233.11   37.92   0
   7 -12  10   79.67   36.45   0
   8   2   6   90.69   19.84   0
   9   0   8   -3.89   28.20   0
  10  -8  11    0.12   50.90   0
  11  -3  10  162.55   41.46   0
  12   1   8  294.36   30.85   0
  13  -5  11   55.66   51.99   0
  -1 -10   4  261.27   32.09   0
   0 -12   5  241.64   34.02   0
   1 -13   6   39.68   39.04   0
   1  -7   6 1187.46   39.01   0
   3 -10   8  714.52   44.08   0
   3  -9   8  128.46   40.04   0
   5   3   3  266.41   13.16   0
   8  -5  10  -24.61   43.29   0
   9  -9  11   -7.30   45.54   0
  10  -7  11  517.17   55.96   0
  10  -1   9  125.02   39.53   0
  12  -5  11    0.36   52.25   0
  13  -2  10  103.89   43.60   0
  14  -2  10   -8.68   42.77   0
  15  -2  10   44.07   43.56   0
  -2 -13   2  180.62   26.98   0
  -2  -7   2  481.10   24.17   0
  -1 -11   4  260.23   32.25   0
  -1  -9   4  817.23   32.38   0
   0 -13   5  194.31   37.00   0
   0  -7   5 1185.06   36.81   0
   1 -16   5   79.18   43.63   0
   1  -4   5 1816.49   35.38   0
   2 -16   6   17.21   40.94   0
   2 -13   7  261.31   39.53   0
   2  -7   7 1124.90   40.40   0
   3 -12   8  -34.67   36.11   0
   3  -8   8   41.71   40.33   0
   4 -15   8  -16.06   35.71   0
   4  -5   8 1084.60   45.38   0
   5 -14   9  112.91   43.04   0
   6 -11  10  286.29   42.68   0
   6 -10  10  528.26   49.73   0
   6  -9  10   51.84   44.94   0
   6  -2   8  159.05   28.41   0
   7  -6  10  689.56   51.23   0
   7  -3   9  248.39   38.76   0
   8   1   7 1371.98   31.21   0
   9  -8  11  277.12   48.91   0
  10  -3  10  -12.12   43.95   0
  10   2   7  293.02   27.19   0
  11  -5  11   67.43   52.14   0
  11   1   8  -13.24   25.27   0
  12  -2  10  486.81   45.37   0
  13   0   9   73.18   35.44   0
  14   0   9  171.35   35.29   0
  -1 -15   3   23.27   34.40   0
  -1 -12   4  616.52   38.77   0
  -1  -8   4  320.14   27.77   0
   0 -16   4  106.34   41.76   0
   1 -14   6  523.02   44.67   0
   2 -14   7  121.31   39.97   0
   3 -16   7   43.25   40.22   0
   3 -13   8  219.95   43.33   0
   3  -7   8  612.17   44.68   0
   3  -4   7  967.52   36.68   0
   4 -11   9  148.96   42.80   0
   4 -10   9  247.27   41.16   0
   4  -9   9   -9.17   40.56   0
   4   3   2 2533.69   14.77   0
   5  -3   8 1212.66   39.26   0
   6 -12  10   -9.50   41.36   0
   6  -8  10  -14.64   50.71   0
   6  -4   9  450.41   41.42   0
   7  -1   8 1578.67   40.65   0
   8 -10  11   62.61   46.13   0
   8  -9  11  276.28   50.53   0
   8  -2   9  667.45   41.99   0
   9  -7  11   89.36   46.05   0
  10   4   5  261.17   18.39   0
  12   0   9  -27.74   32.21   0
  13  -4  11   89.69   49.67   0
  14  -4  11   25.14   47.23   0
  -1  -5   3  723.36   25.49   0
   0 -14   5  187.59   39.11   0
   1  -6   6  218.06   27.99   0
   2  -6   7  470.29   36.23   0
   2  -2   5   17.87   17.84   0
   3  -2   6  483.36   26.93   0
   4  -8   9  150.32   44.12   0
   6 -13  10  115.93   40.41   0
   6   3   4  491.37   15.71   0
   7  -5  10  -18.04   43.65   0
   8  -8  11  429.01   54.36   0
   9  -6  11   26.17   52.96   0
   9  -3  10  652.37   51.12   0
   9  -1   9  218.71   38.49   0
  10   1   8  105.14   28.80   0
  11  -2  10   93.40   39.38   0
  12  -4  11  366.88   52.49   0
  -2 -14   2   49.75   26.66   0
  -1 -13   4  100.74   32.32   0
   0  -4   4 3305.43   37.48   0
   1  -1   3 7361.23   40.31   0
   2 -17   6   99.95   45.87   0
   3 -14   8  458.40   45.00   0
   3  -6   8  586.14   43.53   0
   4 -13   9   72.64   38.35   0
   4  -4   8   78.04   31.61   0
   5  -5   9   32.28   40.21   0
   5  -1   7  460.68   27.39   0
   8  -7  11  256.72   52.26   0
   8   0   8   13.96   22.53   0
  11  -4  11  243.83   49.63   0
  14  -3  11  110.27   49.30   0
  14  -1  10  144.77   45.11   0
  -2 -10   3   79.23   28.81   0
   0  -6   5 1934.48   40.73   0
   1 -15   6   29.98   41.93   0
   1  -2   4  424.44   21.12   0
   2 -15   7  105.00   40.97   0
   3 -17   7   -6.08   39.13   0
   4 -14   9  176.60   46.28   0
   4  -7   9  759.25   51.54   0
   4  -2   7  113.44   25.94   0
   5 -11  10  133.22   41.44   0
   5 -10  10  338.13   48.58   0
   5  -9  10  473.88   50.92   0
   6  -6  10  890.85   54.68   0
   7 -11  11    9.54   43.35   0
   7 -10  11  401.37   52.66   0
   7  -9  11   33.59   49.70   0
  10  -2  10  114.52   40.00   0
  13  -3  11  217.70   51.34   0
  13  -1  10   26.29   39.77   0
  15  -3  11  -23.51   45.70   0
  -3 -11   1  537.92   27.52   0
  -3 -10   1 1130.11   30.13   0
  -2 -11   3  253.39   31.05   0
  -2  -9   3 1235.86   34.13   0
  -1 -14   4  167.96   40.04   0
   0 -15   5   34.04   39.62   0
   0 -11   6  -18.81   40.87   0
   0 -10   6  -14.48   40.29   0
   1 -12   7  506.01   48.72   0
   1 -11   7  185.91   40.57   0
   2  -9   8  776.20   50.50   0
   2  -5   7   31.87   34.73   0
   3 -15   8    1.00   42.52   0
   5 -12  10   61.02   43.36   0
   5  -8  10   43.51   49.25   0
   7  -8  11  216.90   54.28   0
   7  -4  10  367.95   46.79   0
   7   2   6  352.45   21.90   0
   8  -6  11   48.25   47.80   0
   9   2   7  188.59   23.44   0
  10  -4  11   31.78   48.82   0
  10   0   9  764.13   41.22   0
  12  -3  11   57.54   49.08   0
  12  -1  10  282.48   40.28   0
  -3  -9   1  723.29   27.50   0
  -2 -12   3  648.69   35.80   0
  -1  -1  -1  708.81    5.42   0
   0 -12   6  379.86   44.66   0
   1  -8   7 2253.61   54.30   0
   1  -5   6 1015.54   42.26   0
   2 -16   7  103.59   47.56   0
   2 -12   8   22.41   40.44   0
   2  -3   6  395.16   32.50   0
   3 -10   9  786.92   51.45   0
   3  -5   8 1410.98   47.03   0
   3  -3   7 2150.83   44.00   0
   4 -15   9  -18.90   41.56   0
   5  -4   9   12.53   37.95   0
   5  -2   8  444.49   31.87   0
   6  -5  10  259.41   52.27   0
   7   1   7   37.80   22.47   0
   8  -1   9  153.31   39.20   0
   8   6   0  637.30   11.98   0
   9  -2  10   -8.86   40.76   0
   9   1   8  165.07   30.58   0
  11  -6  12   17.69   58.52   0
  11  -3  11  309.00   51.02   0
  11  -1  10   49.22   36.14   0
  12   2   8    4.37   28.36   0
  -3 -12   1  -11.30   22.91   0
  -2 -13   3  159.50   34.01   0
  -2  -8   3 1115.35   33.03   0
   0 -13   6   38.52   41.68   0
   1 -16   6   38.59   46.11   0
   1 -13   7   20.17   39.53   0
   1  -3   5  740.90   26.06   0
   2 -13   8  283.47   46.45   0
   2  -8   8 1637.90   54.17   0
   3 -16   8  -33.83   44.38   0
   3  -9   9  102.49   45.97   0
   6 -11  11   85.43   41.45   0
   6 -10  11  293.75   52.81   0
   8  -5  11   90.92   53.48   0
   9  -8  12   36.06   48.99   0
  12  -5  12  -35.68   53.88   0
  13   1   9  181.65   34.70   0
  14  -2  11  115.47   42.91   0
  -1 -15   4   87.60   39.42   0
  -1 -10   5  409.28   35.72   0
  -1  -6   4  223.20   22.96   0
   0 -16   5   80.31   47.40   0
   1 -14   7  203.32   44.97   0
   1  -7   7  110.18   31.82   0
   2 -14   8    5.91   45.63   0
   2  -7   8 1459.18   50.51   0
   3 -13   9  106.16   43.49   0
   4 -11  10   33.46   55.34   0
   4 -10  10  169.63   50.20   0
   4  -3   8  371.24   32.32   0
   5  -6  10  345.17   55.87   0
   6 -12  11   84.91   47.37   0
   6  -9  11    5.59   50.76   0
   7  -6  11  220.56   59.06   0
   7   0   8  119.08   29.41   0
   9  -7  12   55.66   65.32   0
   9   4   5   17.59   16.78   0
  10  -3  11   95.65   48.01   0
  10   5   4  277.91   14.70   0
  11  -5  12   86.13   56.58   0
  12   1   9  149.36   33.40   0
  13  -2  11  108.10   46.31   0
  -3 -13   1   89.70   22.11   0
  -1 -12   5  612.82   42.89   0
  -1  -9   5 1047.66   44.41   0
   0 -14   6   61.66   38.17   0
   2 -17   7   52.98   44.30   0
   3 -14   9  138.86   46.91   0
   3  -7   9  427.32   54.18   0
   4  -9  10  245.37   48.41   0
   4   0   6   20.55   28.05   0
   6  -8  11   39.32   54.82   0
   8  -9  12  -37.54   51.00   0
   8  -8  12  112.71   61.44   0
   9   0   9  578.65   37.54   0
  11   2   8   44.59   26.85   0
  12  -2  11  -13.89   44.71   0
  13  -4  12  125.92   57.38   0
  13   0  10   97.98   41.72   0
  -3  -8   1  551.67   25.54   0
  -2 -14   3   86.80   34.39   0
  -1 -13   5   45.77   37.38   0
  -1  -3   2    9.76   14.41   0
   0  -7   6    0.03   28.07   0
   1 -17   6  135.80   47.42   0
   1 -15   7   14.01   47.23   0
   2 -15   8  310.64   52.88   0
   3  -4   8  413.97   34.17   0
   3   0   5  909.62   22.16   0
   4 -13  10  164.75   45.05   0
   5  -3   9  957.98   48.92   0
   6  -7  11  264.04   53.67   0
   6  -4  10  155.52   44.02   0
   8  -2  10   61.83   40.54   0
   8   2   7  811.47   27.48   0
  10  -5  12  144.10   53.98   0
  11  -2  11  343.47   47.09   0
  11   1   9  270.24   34.27   0
  12  -4  12  107.45   52.66   0
  -2  -7   3 2755.67   42.29   0
  -1  -4   3 1002.43   29.93   0
   0 -15   6  228.69   49.90   0
   1  -6   7 1010.73   41.99   0
   1  -4   6  132.86   29.05   0
   2  -6   8  171.28   38.70   0
   3 -15   9  170.39   47.94   0
   4  -1   7  960.06   31.94   0
   5 -12  11   69.95   52.47   0
   5 -11  11   31.22   46.58   0
   5 -10  11  125.81   51.29   0
   5  -5  10  645.08   53.71   0
   7 -10  12   72.93   53.41   0
   7  -5  11  401.50   52.85   0
   7  -1   9  292.47   38.15   0
   8  -7  12  366.50   57.31   0
   8   1   8  176.62   25.70   0
   9  -3  11    7.76   46.44   0
  11  -4  12  433.99   55.33   0
  12   0  10   13.61   34.63   0
  -1 -14   5  280.24   43.75   0
   0  -3   4 1630.27   29.75   0
   0  -2   3 1166.07   23.19   0
   1 -12   8  414.86   55.19   0
   2  -1   5 4984.14   42.85   0
   3   1   4  853.28   19.39   0
   4  -7  10  467.91   51.55   0
   4  -4   9  460.42   63.23   0
   5  -9  11   76.33   55.36   0
   6  -6  11  156.75   52.47   0
   7  -9  12   63.04   55.02   0
   9  -1  10   93.51   38.40   0
  10  -2  11  126.52   44.94   0
  10   2   8  109.63   31.30   0
  11   0  10    5.44   32.75   0
  13  -3  12   55.67   50.04   0
  14  -3  12  -12.57   48.88   0
  14  -1  11   33.51   39.79   0
  -2 -12   4   65.73   36.90   0
  -2 -11   4  164.42   33.28   0
  -2 -10   4  459.71   32.56   0
   0 -12   7  -29.17   44.67   0
   0 -11   7 1307.21   57.32   0
   0 -10   7  525.71   57.67   0
   0  -6   6   41.79   27.94   0
   1 -16   7  329.40   50.66   0
   1 -13   8  185.94   49.54   0
   2 -16   8  109.39   46.39   0
   2 -12   9  233.74   49.92   0
   2  -2   6  631.83   31.32   0
   2   0   4   49.40   18.30   0
   3  -2   7 2266.23   43.94   0
   5  -8  11  108.66   54.44   0
   5  -1   8  133.12   27.70   0
   6   1   7  754.33   28.13   0
   8  -6  12   96.15   56.99   0
   8   0   9   39.50   33.86   0
  10  -4  12   95.58   51.33   0
  10   1   9   20.47   33.74   0
  12  -3  12  -24.50   51.78   0
  13  -1  11  334.52   47.15   0
  -3 -11   2  226.52   28.81   0
  -3 -10   2   23.66   29.46   0
  -2  -9   4 1728.19   42.84   0
  -1 -15   5  159.98   45.13   0
  -1  -5   4 1955.02   37.15   0
   0 -16   6  -50.81   45.76   0
   0 -13   7  868.30   53.57   0
   2 -13   9  196.20   49.57   0
   2  -8   9  947.71   56.30   0
   2  -5   8  584.94   42.15   0
   3 -10  10  -57.12   46.62   0
   3  -9  10  827.12   57.48   0
   4  -6  10   89.84   52.05   0
   5  -7  11  521.36   62.26   0
   6 -11  12  110.29   47.41   0
   6 -10  12  -25.15   49.60   0
   6  -3  10   23.03   44.19   0
   6   0   8  695.42   34.40   0
   6   2   6 1285.21   27.23   0
   7  -7  12  -18.48   57.04   0
   7  -4  11  120.37   50.19   0
   7   4   4  120.54   17.38   0
   8  -3  11  345.02   49.33   0
  11  -3  12   83.03   51.39   0
  12  -1  11  170.88   43.21   0
  -3 -12   2  598.29   31.92   0
  -3  -6   0 4306.90   33.03   0
  -2 -13   4  183.72   36.14   0
  -1 -11   6  454.31   49.03   0
  -1  -2   1  992.02   12.85   0
   1 -14   8   33.54   46.36   0
   1  -5   7  458.14   55.04   0
   2 -14   9  -13.47   48.29   0
   3 -13  10   37.19   49.25   0
   3  -8  10  801.54   63.12   0
   3  -5   9 1109.13   52.35   0
   3  -3   8  225.14   32.23   0
   4 -11  11  250.06   58.71   0
   5  -4  10  404.45   50.10   0
   6  -5  11  571.13   54.11   0
   8  -1  10  138.92   39.87   0
   9  -4  12  113.13   56.83   0
   9  -2  11  394.46   56.06   0
  10   0  10  354.87   39.56   0
  11  -1  11  258.85   40.91   0
  -3 -13   2  116.30   26.51   0
  -3  -9   2 1309.75   34.31   0
  -3  -7   1  182.19   24.03   0
  -2  -8   4   68.64   33.00   0
  -1 -12   6   63.42   41.31   0
  -1 -10   6 1022.59   51.01   0
   0 -14   7   25.84   45.84   0
   1 -17   7   52.66   46.24   0
   1  -2   5 5285.74   47.39   0
   2 -15   9   -4.18   52.72   0
   2  -3   7 2435.93   48.57   0
   3 -14  10    7.92   44.89   0
   4 -10  11  119.33   54.92   0
   4  -9  11  318.88   57.46   0
   5  -6  11  615.21   58.86   0
   5  -2   9  152.01   37.27   0
   6  -8  12   29.11   59.86   0
   7  -6  12  470.11   60.87   0
   9  -7  13  -30.11   60.49   0
   9   1   9  177.28   35.14   0
   9   2   8  557.87   33.38   0
  10  -3  12  128.49   53.20   0
  10   4   6  145.97   22.29   0
  11  -5  13  132.01   54.22   0
  13  -2  12  -31.70   45.43   0
  14  -2  12  439.41   48.27   0
  -2 -14   4  142.63   37.35   0
  -1 -13   6    7.17   43.50   0
  -1  -9   6  546.95   41.65   0
   0  -1   2  128.48    8.68   0
   1 -15   8  130.98   47.57   0
   1  -1   4 1972.47   33.75   0
   3  -7  10  245.26   55.38   0
   4  -3   9  238.24   42.31   0
   6  -7  12  473.35   64.77   0
   7   1   8 1487.40   37.82   0
   7   2   7  951.12   30.86   0
   8  -8  13  128.72   56.36   0
   8   4   5  875.32   23.35   0
  10  -1  11  -44.86   40.63   0
  12  -4  13  105.43   57.25   0
  12  -2  12   72.53   48.36   0
  12   1  10  234.47   39.23   0
  12   2   9  160.56   32.37   0
  -1 -14   6  633.12   49.21   0
   0 -15   7  136.21   50.64   0
   1  -3   6  242.29   24.48   0
   2 -16   9   77.61   50.89   0
   5 -10  12  150.79   55.16   0
   6  -4  11  135.33   49.48   0
   7  -5  12  100.49   50.60   0
   7   0   9  -22.36   32.69   0
   8  -7  13  169.82   58.10   0
   8  -2  11   71.26   44.97   0
   9   0  10  840.80   43.02   0
  10  -5  13  213.02   61.20   0
  13   0  11   16.35   41.87   0
   1 -16   8   72.22   51.41   0
   1 -12   9  154.98   57.97   0
   1 -11   9  412.65   55.04   0
   1  -6   8  527.75   42.54   0
   2 -12  10  750.34   66.07   0
   2 -10  10   85.19   63.06   0
   2  -6   9  106.45   46.30   0
   2  -4   8   96.52   35.58   0
   5  -3  10  281.51   46.22   0
   7  -1  10  664.95   47.57   0
   9  -3  12  225.14   50.93   0
  11  -4  13  109.66   52.01   0
  11   1  10    0.83   34.96   0
  11   2   9  307.05   33.75   0
  12   0  11   12.57   45.62   0
  -3  -8   2 1339.33   33.17   0
  -2 -11   5  422.77   45.60   0
  -2 -10   5  592.12   42.32   0
  -1 -15   6   51.93   50.40   0
   0 -16   7   32.45   52.05   0
   0 -11   8  570.25   61.03   0
   0 -10   8   14.53   55.99   0
   1 -13   9  238.18   51.28   0
   1  -9   9  261.70   51.45   0
   2 -13  10   43.88   51.91   0
   3 -11  11  442.68   56.87   0
   3 -10  11  193.99   60.62   0
   3  -6  10   79.08   53.16   0
   4  -4  10  951.08   58.81   0
   4   0   7 1511.24   37.40   0
   5  -8  12  655.37   74.30   0
   9  -1  11  301.30   49.77   0
  10  -4  13  159.11   60.83   0
  10  -2  12  624.24   54.04   0
  -2 -13   5  218.53   44.34   0
  -1  -4   4 9286.09   67.27   0
   0 -13   8  555.42   55.81   0
   0  -6   7  -19.03   32.87   0
   1 -17   8   36.31   53.91   0
   1 -14   9   32.62   58.16   0
   2 -14  10   63.13   48.07   0
   3 -13  11  166.45   52.84   0
   3  -9  11   37.63   51.74   0
   3  -1   7  240.17   29.63   0
   3   0   6 3647.11   41.35   0
   4  -6  11  186.97   55.97   0
   4  -1   8  266.63   28.94   0
   8   1   9  164.64   35.62   0
  11   0  11  -10.49   39.58   0
  12  -3  13   94.64   51.81   0
  13  -1  12   23.27   46.68   0
   1  -8   9  202.19   69.61   0
   2  -8  10  112.61   52.36   0
   2  -5   9  285.79   47.97   0
   3  -2   8 1271.69   39.99   0
   4 -12  12  127.57   57.04   0
   4 -11  12  479.76   65.40   0
   4 -10  12  -19.84   53.51   0
   6  -9  13  188.13   70.85   0
   6  -5  12   65.26   56.14   0
   6  -3  11  155.10   47.73   0
   8  -3  12  -18.61   49.68   0
 -15   4   1   44.43   44.72   0
 -15   5   2   39.62   51.48   0
 -12   1  -2   28.31   19.42   0
 -10  10   9   26.21   25.98   0
  -9  10   9  -14.48   25.95   0
  -8   7   3  296.58   52.09   0
  -8  10   9  344.59   30.09   0
  -6   9   7  137.79   35.23   0
  -6  10  10  556.21   26.15   0
  -4   9   8   87.51   33.88   0
  -4  10  12  -14.25   14.49   0
  -2   6   4  260.03   36.66   0
  -1   9  14   34.82    8.54   0
  -1   9  15   32.30    5.77   0
   2   7  12   40.99   16.86   0
 -16   7   5   14.67   46.03   0
 -15   6   3   92.85   53.62   0
 -12   6   2   39.62   54.69   0
 -10   9   6   42.30   39.59   0
  -8   9   6  131.91   45.75   0
  -7  10   9   85.47   26.76   0
  -6   5   1  879.20   45.67   0
  -5  10  10  238.82   28.90   0
  -2   9  10   50.92   26.53   0
  -1   9  13  120.65   12.88   0
  -1   9  16   12.58    4.12   0
   0   8  10   61.93   27.45   0
   1   7   9  252.35   28.92   0
   1   8  14   27.83    9.28   0
   3   3   5  250.48   24.47   0
   4   4   8   87.20   27.32   0
 -14   2  -1   -0.33   25.55   0
 -12   7   3   52.93   59.17   0
 -11   3  -1  311.28   33.62   0
 -11   9   6   19.39   43.69   0
 -10  10   8   39.40   34.09   0
  -9   8   4   57.07   53.11   0
  -9  10   8  368.88   37.65   0
  -6  10   9   64.91   26.65   0
  -5   8   5   80.25   43.31   0
  -4  10  11  112.09   20.24   0
  -3  10  13   46.24   13.01   0
  -3  10  14   10.00    8.72   0
  -3  10  15   39.03    7.77   0
  -1   9  12  171.84   16.47   0
   1   8  13   81.54   14.21   0
   2   7  11  216.29   26.61   0
   6   2   9  100.82   13.28   0
 -17   6   4  -15.54   40.08   0
 -15   7   4   89.15   55.99   0
 -14   8   5    7.55   52.38   0
 -11  10   8  -19.97   32.53   0
  -8  10   8  402.07   38.76   0
  -7  10   8   28.22   33.67   0
  -3  10  12   45.61   18.03   0
  -1   8   8   94.88   37.22   0
  -1   9  11  250.09   26.55   0
   0   3   2  883.85   27.11   0
   0   7   7   82.29   41.43   0
   1   8  12  271.53   21.00   0
   2   6   8   96.60   31.30   0
   4   5  10  265.13   25.19   0
 -16   5   2   17.22   53.39   0
 -13   4   0   20.64   39.47   0
 -13   7   3   -2.40   57.40   0
 -12   3  -1  -14.35   34.81   0
 -12   8   4   97.16   59.59   0
  -7   3  -1  207.54   27.77   0
  -6   1  -2 6527.44   33.35   0
  -6   9   6   13.12   43.41   0
  -5  10   9  428.98   36.55   0
  -2   9   9  -37.47   31.92   0
   0   8   9   38.36   37.34   0
 -16   6   3   49.69   52.58   0
 -15   8   5   18.29   56.47   0
 -14   6   2  -28.35   59.18   0
 -13   1  -2   13.66   17.71   0
 -10  10   7   17.38   43.05   0
  -9  10   7  121.45   41.50   0
  -7  11  11   18.58   19.67   0
  -6  10   8  -16.08   35.79   0
  -5  11  13   50.17   13.63   0
  -3  10  11  106.34   23.59   0
  -2  10  13   32.71   14.12   0
  -2  10  14    7.49   10.43   0
  -2  10  15   28.19    7.18   0
   0   9  13   73.97   14.49   0
   0   9  14   93.95   11.44   0
   1   7   8 1229.50   50.71   0
   1   8  11   22.34   24.57   0
   2   5   6 1568.19   45.53   0
   2   7  10  397.14   34.19   0
   5   4  10  295.15   21.98   0
 -14   9   6   25.04   49.46   0
 -13   8   4   32.07   62.06   0
 -11   9   5   76.24   59.29   0
 -11  10   7  503.78   50.55   0
  -8  10   7   10.37   46.40   0
  -8  11  10   43.40   22.83   0
  -7  11  10  452.84   33.73   0
  -5   9   6   70.14   46.64   0
  -5  11  12   67.93   18.84   0
  -2  10  12  472.32   25.26   0
  -1   9  10  106.79   34.48   0
   3  -1   2   25.86    8.22   0
   5   3   8 1102.55   27.02   0
   6   0   7    8.04   10.40   0
 -14   4   0  -14.02   42.32   0
 -13   3  -1   93.77   34.85   0
 -12  10   7  131.69   47.69   0
 -11   6   1  246.22   63.32   0
  -9  11   9    2.10   29.89   0
  -7  10   7   -4.09   43.54   0
  -5   4   0 1156.55   36.36   0
  -5  10   8   75.64   38.18   0
  -3  10  10   -7.59   30.29   0
  -2   8   6   84.77   52.64   0
   0   9  12   16.24   19.30   0
   1   6   6  153.10   40.94   0
 -17   6   3   22.58   49.38   0
 -15   5   1   53.62   55.54   0
 -15   6   2  -24.53   59.06   0
 -14   8   4  -28.63   62.23   0
 -13   9   5   22.12   60.72   0
 -11   7   2  155.94   65.16   0
  -9   5   0   62.25   43.98   0
  -9   8   3  114.80   67.54   0
  -8   7   2  654.82   65.62   0
  -8  11   9  341.22   36.56   0
  -6  10   7  321.17   48.96   0
  -6  11  10  322.26   33.00   0
  -4   2  -1  427.47   16.65   0
  -4  11  12  414.01   24.22   0
  -4  11  13   89.20   14.12   0
  -2  10  11  140.50   28.90   0
   0   9  11   10.31   28.40   0
   1   8  10   76.70   33.90   0
 -15   7   3   62.35   58.94   0
 -12   6   1   10.52   65.49   0
 -12   7   2   30.41   65.85   0
 -11   8   3   89.36   72.91   0
 -11  10   6  226.90   57.54   0
  -9  10   6   31.93   53.14   0
  -8   8   3  -15.81   59.97   0
  -7   6   1  573.60   55.43   0
  -7   7   2  792.21   60.66   0
  -7  11   9   22.14   31.75   0
  -6   9   5   28.04   53.28   0
  -4  10   8  303.23   44.51   0
  -1   9   9  116.99   41.26   0
  -1  10  13   12.57   17.19   0
  -1  10  14   86.48   12.06   0
  -1  10  15   14.94    7.45   0
   0   8   8  -15.02   42.67   0
   2   6   7  245.49   41.37   0
   2   7   9  235.30   39.14   0
   2   8  13  174.76   18.45   0
   4   3   6  626.15   27.62   0
   4   5   9   47.48   30.15   0
 -15   4   0   15.98   42.76   0
 -15   8   4   -8.56   72.14   0
 -13   6   1  -12.34   60.52   0
 -13   7   2  169.20   72.08   0
 -10   9   4   81.37   69.96   0
 -10  11   8   24.90   37.27   0
  -9  11   8  322.79   48.72   0
  -8  10   6   66.65   53.55   0
  -8  11   8  383.39   48.18   0
  -7   8   3  360.24   63.99   0
  -6  11   9   91.10   37.94   0
  -5  10   7   16.84   49.04   0
  -4  11  11  205.94   27.88   0
  -3  11  13  181.82   17.98   0
  -3  11  14  145.45   12.62   0
  -2   5   2   70.00   33.46   0
  -2   6   3  540.11   51.08   0
  -2  10  10   85.77   36.67   0
   1   9  14   39.69   13.69   0
   2   8  12   35.96   24.36   0
 -16   6   2  -71.64   59.55   0
 -16   7   3    4.12   59.18   0
 -14   3  -1  185.44   31.36   0
 -12   2  -2  655.62   26.78   0
 -10   0  -3   41.76   11.42   0
  -7  10   6  209.80   60.33   0
  -7  11   8  186.07   49.01   0
  -5   9   5    2.11   56.67   0
  -3  11  12   29.48   22.13   0
  -1  10  12  303.74   23.92   0
   0   9  10  800.08   47.86   0
   1   8   9  199.01   46.08   0
   1   9  13  119.67   22.74   0
 -16   5   1   52.04   47.35   0
 -14   7   2   36.79   68.60   0
 -13   5   0  161.68   50.16   0
 -12   9   4   45.60   70.81   0
 -11   4  -1  164.64   34.80   0
  -6   6   1  181.07   40.68   0
  -6   8   3  295.09   64.81   0
  -5  -3  -3  194.60    6.07   0
  -5  11   9  125.59   44.07   0
  -3   9   6  158.79   56.45   0
  -1   9   8  121.48   58.32   0
  -1  10  11   22.93   31.18   0
   4   6  11  136.81   26.48   0
 -16   8   4   49.60   59.63   0
 -14   6   1  253.23   63.14   0
 -13   9   4   45.38   70.75   0
 -11   0  -3   -3.36    9.93   0
 -11  11   7   12.18   48.07   0
 -10  10   5  152.28   64.10   0
 -10  11   7  345.13   54.39   0
  -9  11   7   -6.63   54.07   0
  -8   4  -1  189.45   29.63   0
  -8  11   7  108.04   57.95   0
  -6  11   8   43.24   46.44   0
  -3  11  11  364.88   35.54   0
  -2   4   1  206.53   31.46   0
  -2  10   9   47.11   45.50   0
  -2  11  14   62.67   13.34   0
  -2  11  15   55.97    8.94   0
   1   9  12  192.32   25.44   0
   2   8  11   61.21   34.38   0
   4   4   7  196.64   30.01   0
 -14   5   0   72.12   52.09   0
 -13   2  -2   74.90   21.14   0
  -8  10   5    7.89   64.10   0
  -7   2  -2  484.14   21.49   0
  -7  11   7  139.65   62.26   0
  -7  12  10  138.14   33.69   0
  -6   5   0 1480.65   50.93   0
  -6   9   4  206.64   66.43   0
  -5   3  -1  582.81   22.83   0
  -5  12  12   15.75   20.94   0
  -4   4   0 2581.53   43.87   0
  -4   9   5   21.17   61.76   0
  -3   6   2  530.96   50.42   0
  -2   8   5  344.42   55.81   0
  -2  11  13   84.55   17.55   0
   0   8   7   50.62   59.78   0
   0   9   9  609.41   58.85   0
   0  10  13  138.83   21.83   0
   0  10  14  207.50   16.68   0
   5   4   9   50.15   25.17   0
 -17   7   3   12.13   56.40   0
 -15   6   1   80.61   62.47   0
 -15   7   2    4.68   71.45   0
 -15   8   3   69.17   77.87   0
 -14   9   4   39.10   73.17   0
 -13   4  -1  105.68   39.27   0
 -13  10   5   64.64   71.34   0
 -12   0  -3    9.80   11.17   0
 -11   7   1   62.47   78.89   0
 -11   8   2   -5.19   82.90   0
 -10   7   1  310.92   83.30   0
  -8  12   9   26.99   36.86   0
  -7  10   5   -5.64   69.61   0
  -6  12  10   25.48   33.15   0
  -5   6   1  894.28   54.41   0
  -5   7   2   -7.37   49.86   0
  -5   8   3  773.75   67.06   0
  -5  11   8   76.35   50.21   0
  -5  12  11   51.02   29.94   0
  -3  11  10   77.68   40.35   0
  -2  11  12   -3.93   24.40   0
  -1  10  10  226.77   42.79   0
   1   5   4 1253.61   50.75   0
   1   9  11  303.24   36.12   0
   2   7   8 1084.70   55.07   0
 -12   7   1  339.29   81.39   0
 -12   8   2   -5.91   89.48   0
 -11  11   6   53.51   72.43   0
 -10   6   0   15.03   56.20   0
  -9   9   3   57.83   72.12   0
  -8   8   2  809.44   77.53   0
  -7  12   9   90.74   42.46   0
  -6  11   7  180.83   59.42   0
  -4  12  12  107.80   25.60   0
  -3   5   1  507.49   36.25   0
  -3  10   7   76.06   57.54   0
  -2  11  11  467.09   41.47   0
   0   6   4  132.59   47.34   0
   0  10  12  -10.49   27.84   0
   1   8   8  102.19   52.77   0
   2   1   2 5974.87   18.83   0
   2   5   5    8.89   42.03   0
   2   8  10  107.47   41.72   0
   4   6  10  129.08   33.90   0
 -15   5   0  -30.66   50.68   0
 -15   9   4    0.89   74.81   0
 -13   8   2  157.40   87.90   0
 -12   9   3  102.09   88.63   0
 -12  11   6    4.65   71.24   0
  -9   6   0 1209.44   68.86   0
  -9  12   8  -24.40   52.28   0
  -8   9   3  112.39   80.56   0
  -8  11   6   15.97   69.24   0
  -6  10   5  163.06   74.02   0
  -5   9   4  -19.25   70.49   0
  -4  10   6   37.57   66.01   0
  -2   9   6   88.30   63.00   0
  -1  11  14   -4.05   13.60   0
  -1  11  15   68.20    9.51   0
   0  10  11   22.04   36.04   0
   1   4   3  839.02   32.31   0
   4   5   8  998.66   50.74   0
 -16   6   1    0.87   59.85   0
 -16   7   2  141.82   68.62   0
 -16   8   3   -5.79   70.04   0
 -14   4  -1  178.22   37.74   0
 -13   7   1    6.83   69.92   0
 -13   9   3   63.09   93.89   0
 -12   6   0  242.16   61.17   0
 -11   3  -2  121.60   27.73   0
 -10   3  -2   -2.27   24.05   0
  -8  12   8  176.14   51.36   0
  -7   7   1  194.75   62.40   0
  -7   8   2  844.36   79.52   0
  -7  11   6  112.68   72.59   0
  -6  12   9  377.72   48.99   0
  -5   5   0  127.15   30.17   0
  -4  12  11  449.58   37.21   0
  -3  12  13   48.92   19.94   0
  -1   6   3  131.33   40.11   0
  -1  10   9  137.84   54.39   0
  -1  11  13  323.96   27.17   0
   1   7   6  723.16   64.20   0
   1   9  10   80.56   46.15   0
   2   6   6 1367.60   55.86   0
   2   9  13  193.33   26.23   0
 -14   7   1  148.76   70.41   0
 -14   8   2   46.02   82.56   0
 -13   6   0   84.37   56.55   0
 -12  10   4  -36.39   83.33   0
  -7   9   3  313.74   78.93   0
  -7  12   8  364.86   58.11   0
  -4   7   2   93.16   49.92   0
  -4   8   3  220.57   63.15   0
  -3  12  12   23.29   26.00   0
  -2  11  10  161.00   46.41   0
  -1  11  12  270.99   32.11   0
   3   8  12   47.41   31.57   0
 -14   9   3  128.34   86.91   0
 -13  10   4   17.88   87.29   0
 -11   5  -1   71.04   46.20   0
 -11  11   5   73.97   76.03   0
 -10   5  -1  251.01   43.18   0
 -10  11   5   46.21   72.69   0
 -10  12   7   24.36   59.59   0
  -9   5  -1  842.27   48.76   0
  -9  12   7  102.08   60.95   0
  -7  10   4  157.09   81.11   0
  -6  -2  -3  287.45    3.48   0
  -6   8   2  150.93   64.02   0
  -6  11   6  121.98   74.41   0
  -6  12   8   58.30   52.91   0
  -5  12   9  160.89   50.66   0
  -4   9   4  487.90   83.52   0
  -4  12  10   28.85   41.23   0
  -2   7   3 1797.90   76.03   0
  -1   5   2 4200.72   63.92   0
  -1   8   5  138.86   60.34   0
   0   4   2   94.53   27.85   0
   0  10  10  521.96   56.21   0
   1  10  13   20.26   26.20   0
   2   8   9  739.32   59.74   0
   2   9  12  260.27   36.49   0
 -15   8   2  157.43   83.40   0
 -14   6   0   16.91   55.82   0
 -12   5  -1  444.02   50.12   0
  -9  11   5   28.55   81.61   0
  -8   3  -2  992.16   31.86   0
  -8  11   5   54.86   84.38   0
  -8  12   7  219.08   71.47   0
  -6   7   1  741.91   62.84   0
  -6   9   3  144.95   77.28   0
  -3  10   6   21.31   70.87   0
  -3  12  11   95.95   34.30   0
  -2   6   2  545.68   47.41   0
  -2  11   9  441.40   66.27   0
  -1  11  11  264.94   41.14   0
   1   9   9  221.43   62.72   0
   2   7   7  933.12   60.16   0
   5   5  10  682.95   32.77   0
 -15   7   1   41.46   69.78   0
 -15   9   3   91.55   83.19   0
 -13   3  -2   97.37   24.51   0
 -13   5  -1   42.15   47.79   0
 -11   9   2  205.02  104.02   0
 -10   1  -3  755.69   19.43   0
  -8   5  -1  253.81   36.23   0
  -7  12   7   65.08   64.74   0
  -6  10   4   89.10   82.94   0
  -5  11   6  206.85   77.50   0
  -5  12   8  397.91   67.90   0
  -4   3  -1  911.03   36.26   0
  -4  10   5  231.11   83.15   0
  -3   4   0 1120.59   35.96   0
  -2   3   0  969.81   20.76   0
  -2  12  13   -4.84   20.39   0
   0  11  14    6.68   16.20   0
   1   8   7 1784.39   88.87   0
   1  10  12  383.43   38.58   0
   2   9  11  353.94   47.94   0
   3   8  11  353.21   43.98   0
   4   6   9  478.12   47.54   0
 -12   9   2  173.25   98.31   0
 -11   8   1   74.23   81.18   0
 -11  12   6   95.90   78.92   0
 -10  12   6   41.75   73.78   0
  -9   9   2  -31.86   86.37   0
  -9  12   6  165.92   82.18   0
  -7  13   9    7.13   42.84   0
  -6   6   0   58.90   36.02   0
  -5   8   2  341.10   67.63   0
  -3  12  10  106.51   49.84   0
  -2   9   5  236.04   75.16   0
  -2  12  12   69.21   30.92   0
  -1  11  10   54.27   54.33   0
   0   9   7   -0.71   82.32   0
   0  10   9  785.80   76.55   0
   0  11  13  -10.50   24.30   0
 -16   8   2  120.82   75.04   0
 -16   9   3   -5.37   81.14   0
 -13   9   2  124.06  104.83   0
 -12   1  -3    7.96   13.23   0
 -11   7   0  896.85   83.71   0
 -10   7   0  354.92   78.90   0
  -9   1  -3  500.36   16.07   0
  -9  10   3  424.29   90.81   0
  -8   8   1  136.43   67.28   0
  -8   9   2  416.56   90.74   0
  -8  12   6  -35.97   81.45   0
  -6  12   7  191.89   72.99   0
  -5   7   1  402.54   55.92   0
  -5   9   3  578.59   85.33   0
  -4   5   0 1604.63   41.89   0
  -3   7   2 2146.31   74.38   0
  -3   9   4  215.46   79.96   0
  -2  12  11   17.97   41.04   0
   0  11  12  124.13   37.24   0
   1  10  11   11.34   44.65   0
   5  -1   5    7.20   13.84   0
 -16   7   1  117.49   66.30   0
 -14   9   2  -69.23  100.43   0
 -13  10   3    7.75   95.67   0
 -12   7   0   11.73   70.64   0
 -10  11   4  100.88   95.32   0
  -9   7   0  -35.30   64.34   0
  -9  11   4  166.00   90.53   0
  -8  10   3  496.51   97.19   0
  -8  13   8   38.28   55.62   0
  -6  11   5  282.24   93.53   0
  -6  13   9  196.13   57.44   0
  -5   4  -1 1568.05   33.03   0
  -5  10   4  181.04   92.52   0
  -4  12   8   14.16   70.94   0
  -4  13  11   79.36   40.51   0
  -3  12   9  252.49   66.43   0
  -2   5   1 4651.39   61.31   0
  -2  11   8  110.82   73.58   0
  -1   4   1 1709.45   34.13   0
  -1  12  14   42.30   16.07   0
   2   8   8 1230.78   73.72   0
 -14  10   3  -39.94  104.71   0
 -13   7   0  582.58   74.08   0
 -11   4  -2   66.49   34.42   0
  -7   8   1 1662.38   89.70   0
  -7   9   2  205.23   85.11   0
  -7  10   3  219.21   98.91   0
  -7  12   6  197.43   85.65   0
  -7  13   8  152.68   62.74   0
  -5  12   7   72.00   73.98   0
  -3   6   1  217.77   41.35   0
  -1   2   0  122.15    8.32   0
  -1  11   9  401.82   71.68   0
  -1  12  13   49.81   24.52   0
   0   7   4 1401.07   70.71   0
   0  11  11   94.11   47.16   0
   1   9   8  169.21   71.02   0
   3   3   4 1095.88   26.84   0
   3   7   8  592.79   60.52   0
   3   8  10  829.73   58.92   0
   5   3   7 1768.43   28.78   0
   5   4   8 1150.76   36.97   0
 -15   9   2  -21.59   97.29   0
 -12   4  -2    3.77   34.82   0
 -11   6  -1  356.28   55.47   0
 -11  12   5   -0.03   96.53   0
 -10   6  -1  729.43   59.48   0
 -10  12   5  -15.64   84.30   0
  -6  13   8  -60.96   64.85   0
  -5  11   5   -3.65   92.34   0
  -4   9   3  174.77   82.44   0
  -4  13  10  197.41   52.36   0
  -3  13  12   70.65   31.64   0
  -2  12  10  574.49   63.29   0
  -1  -2  -1  677.23    7.79   0
  -1  12  12   34.52   37.21   0
   0  10   8   78.72   80.39   0
   1  10  10  179.16   55.29   0
 -15   8   1   53.04   83.61   0
 -15  10   3   16.82   93.94   0
 -14   7   0   52.42   65.49   0
 -13   4  -2  117.34   32.99   0
 -12   6  -1  -20.99   53.45   0
  -9   6  -1  399.17   49.59   0
  -8   1  -3  395.76   13.05   0
  -8  12   5  268.57   97.04   0
  -8  13   7   65.10   77.85   0
  -7   7   0   25.92   54.55   0
  -6  10   3    0.14   92.88   0
  -5   6   0 1806.81   56.96   0
  -4  10   4  708.98  103.78   0
  -3  13  11  218.00   45.26   0
  -1   8   4  292.96   64.27   0
   0   6   3 3346.10   66.68   0
   0  11  10   30.75   59.22   0
   1   8   6  328.85   78.41   0
   4   5   7  295.81   39.06   0
 -13   6  -1   35.54   53.14   0
 -11   9   1  270.01  103.30   0
 -11  10   2  103.89  115.52   0
  -8   4  -2  132.73   24.01   0
  -7  13   7   84.60   74.79   0
  -6   8   1  318.97   64.29   0
  -4   7   1 1159.69   66.53   0
  -3  11   6   52.04   89.13   0
  -2   8   3  925.11   71.94   0
  -2  12   9  172.76   72.76   0
  -2  13  13   -6.98   24.76   0
  -1   9   5  799.71   84.57   0
   1  11  13  332.09   32.26   0
   2   6   5 2149.45   67.12   0
   2   7   6  497.50   60.42   0
   2   9   9   59.11   69.61   0
   2  10  12  650.08   47.25   0
   3   9  12  196.31   38.38   0
   4   0   4 2693.48   16.68   0
   5   5   9   55.76   32.99   0
 -16   8   1  101.13   75.86   0
 -16   9   2   96.08   82.68   0
 -15   7   0   40.35   69.15   0
 -13  10   2    3.93  115.12   0
 -12   9   1  152.93   96.98   0
 -12  10   2  422.24  113.18   0
 -11   2  -3  137.63   17.48   0
 -10   9   1   81.99   90.71   0
 -10  11   3   18.56  113.90   0
  -9  10   2  -31.37  101.22   0
  -9  13   6   31.28   79.83   0
  -8   6  -1  386.66   50.23   0
  -6  11   4   68.44  103.43   0
  -5  13   8  250.60   74.29   0
  -3  13  10  164.05   56.32   0
  -2   9   4 1270.88   90.30   0
  -2  13  12   -3.63   36.19   0
  -1   6   2 5130.76   82.18   0
  -1  11   8   49.56   82.06   0
   0   3   1 2069.01   25.35   0
   1   5   3  860.79   37.03   0
   1  10   9   64.95   71.87   0
   1  11  12  241.59   44.70   0
   3   8   9  219.97   62.96   0
 -14   6  -1  360.23   59.57   0
 -12   2  -3  437.57   21.45   0
 -12   8   0  252.31   81.55   0
 -11   8   0  544.11   90.24   0
 -10   2  -3   11.08   17.76   0
 -10   8   0  114.69   85.31   0
 -10  12   4   38.60  125.57   0
  -8   9   1  173.31   90.66   0
  -8  10   2   44.06   97.54   0
  -8  13   6  -87.53   93.19   0
  -6   7   0   -0.56   47.44   0
  -5  10   3  317.03   96.61   0
  -2   7   2  458.35   56.75   0
  -2  10   5  408.82   96.86   0
  -1  12  10  287.92   64.73   0
   0  12  13   23.31   29.47   0
   2   8   7 1053.36   92.39   0
   2  10  11  133.95   54.38   0
 -14   9   1  -11.02   97.55   0
 -14  11   3  206.75  114.03   0
 -13   8   0  351.25   83.89   0
  -9   8   0  -26.15   76.56   0
  -8  11   3  184.44  104.38   0
  -6  -3  -3 2365.95   13.62   0
  -5   8   1  193.68   64.51   0
  -5  11   4  313.05  108.44   0
  -3   5   0 1027.77   33.35   0
  -3   8   2 1011.12   70.73   0
  -3   9   3 1357.64   92.42   0
  -3  10   4  732.38  104.71   0
  -2  12   8  -35.82   86.13   0
  -2  13  11  132.69   50.85   0
   0   5   2  306.04   29.38   0
   0  10   7  477.60   98.13   0
   0  11   9  -12.33   77.98   0
   0  12  12 1083.18   58.72   0
   1  11  11  358.02   59.21   0
   3   9  11   48.21   45.22   0
   6   3   9  248.90   16.19   0
 -15   6  -1   95.67   50.65   0
 -15  10   2    6.35  103.09   0
 -11   5  -2  247.05   40.51   0
 -10   5  -2  481.63   39.92   0
  -9   2  -3 1196.39   24.80   0
  -8  12   4  -20.52  111.95   0
  -7   4  -2  112.75   20.66   0
  -7   9   1  307.36   91.20   0
  -5  13   7  -55.72   83.89   0
  -4   4  -1 7789.07   56.84   0
  -4  12   6  163.08   96.04   0
  -3  13   9   69.43   73.28   0
  -2   4   0   51.72   22.31   0
  -2  11   6  971.95  108.60   0
  -1  13  13  262.81   31.10   0
   3   7   7  243.26   58.64   0
 -15   9   1  137.28   90.37   0
 -14   8   0   23.59   78.12   0
 -12   7  -1  426.05   65.27   0
 -11   7  -1  173.62   66.81   0
 -10   7  -1  649.85   69.02   0
  -9  13   5    3.79  101.46   0
  -6  14   8  -67.72   70.89   0
  -4  14  10  168.49   56.34   0
  -3   3  -1   68.61   14.66   0
  -3  11   5  547.99  105.54   0
  -2   6   1 5266.02   73.73   0
  -2  13  10   37.61   62.67   0
  -1  11   7   89.63   96.57   0
  -1  13  12   16.61   42.38   0
   0  12  11   75.07   57.57   0
   1  10   8  130.66   92.57   0
   2   9   8  905.62   86.33   0
   2  10  10   21.70   64.99   0
 -13   5  -2  188.53   38.36   0
 -13   7  -1   15.69   59.66   0
  -9   5  -2  275.23   35.11   0
  -9   7  -1  249.09   62.06   0
  -7   1  -3  223.14   17.57   0
  -7  12   4   83.45  113.93   0
  -5   7   0 1157.30   52.58   0
  -4   9   2 1523.92   92.01   0
  -4  10   3  573.53  121.93   0
  -3   7   1  250.08   49.68   0
  -3  14  11  153.30   52.11   0
   0  11   8  683.88  103.29   0
   1  11  10    3.61   69.10   0
   3   9  10  901.14   69.19   0
 -15   8   0   68.44   75.39   0
 -12  10   1  248.78  120.52   0
 -12  11   2  -76.28  117.26   0
 -12  12   3   63.32  130.91   0
 -11  10   1  -10.54  113.09   0
 -11  11   2  318.63  129.41   0
 -10  10   1  188.85  105.39   0
 -10  12   3   31.93  133.85   0
  -7  14   7  -37.44   80.37   0
  -6   6  -1  180.94   37.32   0
  -6   9   1  548.10   82.25   0
  -4  13   7  304.62  102.64   0
  -3  12   6  472.57  108.04   0
  -1   5   1  601.03   29.57   0
  -1   8   3  477.82   65.45   0
  -1  13  11  357.33   65.89   0
   0  12  10   24.38   70.95   0
   3   8   8  -19.08   71.25   0
   4   3   5  478.18   22.95   0
 -14   5  -2  206.47   35.80   0
 -14   7  -1  234.36   61.58   0
 -13  11   2  124.63  118.90   0
 -12   3  -3  987.50   32.13   0
 -11   3  -3  152.46   22.08   0
 -11   9   0   40.73   92.02   0
 -10   3  -3   39.06   19.46   0
  -9  11   2  302.57  122.15   0
  -9  12   3  117.54  114.81   0
  -8   7  -1 1914.51   66.65   0
  -7  13   5  -44.30  114.97   0
  -6  12   4  191.32  130.75   0
  -6  14   7  157.42   98.87   0
  -5  14   8   -1.30   84.56   0
  -4   8   1  309.29   59.42   0
  -4  12   5   89.95  110.73   0
  -4  14   9  191.61   71.03   0
  -3  14  10  -42.57   61.36   0
  -2   9   3 1188.85   92.29   0
  -2  10   4  295.52   94.36   0
  -2  13   9  179.39   83.66   0
  -1  10   5  317.93   93.01   0
  -1  12   8  262.21  116.92   0
   0   7   3 1128.06   60.21   0
   0  10   6  -58.29  108.52   0
   1   9   6  549.19   89.99   0
   2   4   3 2837.41   40.40   0
   2  11  12   33.50   48.64   0
 -14  10   1  106.77  108.56   0
 -14  11   2   61.84  120.98   0
 -12   9   0   55.94   87.34   0
 -10   9   0  686.28   99.94   0
 -10  13   4   75.60  127.76   0
  -9  13   4   78.77  131.40   0
  -8  10   1   69.99   91.74   0
  -8  12   3   17.38  110.93   0
  -8  14   6   46.57  106.45   0
  -5  10   2  606.90   97.57   0
  -5  11   3  341.14  111.92   0
  -1  13  10   11.28   77.13   0
   0  13  13   20.71   31.11   0
   1   4   2  538.93   25.79   0
   1  11   9  311.64   90.92   0
   1  12  12   38.48   52.25   0
   2   7   5  -17.69   52.47   0
   2   8   6   74.35   71.88   0
   2  10   9   49.01   75.70   0
 -15   7  -1   21.99   52.09   0
 -11   6  -2 1117.52   55.84   0
  -6   8   0  703.09   59.31   0
  -6  13   5  100.26  120.03   0
  -5   9   1 1101.40   81.77   0
  -5  12   4  146.51  125.26   0
  -2   8   2  426.74   62.00   0
  -2  11   5  393.63  110.52   0
  -2  14  11  175.47   59.58   0
  -1   3   0 2016.09   24.27   0
  -1   7   2  891.59   52.57   0
   1  10   7  664.71  108.01   0
   2  11  11  440.67   67.16   0
   3   9   9  131.60   75.36   0
 -15  10   1   41.33   90.93   0
 -14   9   0   81.89   87.05   0
 -13   6  -2  411.95   47.95   0
 -12   6  -2   76.33   40.74   0
 -12   8  -1  412.63   73.40   0
 -11   8  -1  -17.22   67.72   0
 -10   6  -2  -64.31   36.81   0
 -10   8  -1  108.36   69.94   0
  -8  13   4   92.46  123.49   0
  -7  10   1  675.45  100.96   0
  -7  11   2  349.39  111.98   0
  -3   6   0 4080.68   60.28   0
  -3  11   4  167.47  112.72   0
  -3  14   9  124.91   83.13   0
  -2  13   8  135.93  102.78   0
   0  11   7 1161.40  123.78   0
   0  13  12   -4.89   41.57   0
   1   6   3  172.10   38.53   0
   1  12  11  277.37   65.97   0
   2   9   7  239.54   82.47   0
   3  10  11  105.54   55.57   0
   4  -1   4 7242.70   39.95   0
 -15   9   0  201.54   86.18   0
 -13   8  -1  159.26   67.40   0
  -9   6  -2   87.19   34.98   0
  -7  13   4  242.05  132.40   0
  -6   0  -3 3352.80   15.61   0
  -6  14   6  -65.29  107.99   0
  -5   6  -1 1191.95   42.33   0
  -5  13   5   36.74  127.21   0
  -4   5  -1 1496.97   32.72   0
  -4   7   0 1779.98   57.89   0
  -3  12   5  167.13  121.30   0
  -2  14  10   37.32   70.34   0
  -1  12   7  590.25  115.29   0
  -1  13   9  126.22   97.88   0
   0   4   1   58.70   17.46   0
   0  13  11   -8.62   62.85   0
   4   5   6   69.87   37.89   0
   5   6   9   88.22   37.30   0
 -16  10   1  -15.96   89.32   0
 -14   6  -2   26.15   38.48   0
 -14   8  -1   64.89   73.70   0
 -13  12   2  -19.90  137.76   0
 -12  11   1  138.26  122.07   0
 -12  12   2   53.68  129.01   0
 -11  11   1  208.90  127.63   0
 -11  12   2   68.13  126.54   0
  -7   9   0   34.87   68.39   0
  -6  11   2  960.84  130.52   0
  -6  12   3  605.51  139.22   0
  -5   8   0 1173.15   64.80   0
  -4  10   2  406.46   95.55   0
  -4  11   3  175.17  114.37   0
  -3   8   1  679.95   58.45   0
  -2   2  -1 5002.27   26.70   0
  -2   5   0  441.52   21.94   0
  -2   7   1  823.03   51.52   0
  -1  14  12   29.90   41.66   0
   1  11   8   76.69   97.00   0
   1  12  10  394.31   77.87   0
   2  10   8  123.83   90.82   0
   2  11  10  182.32   70.55   0
 -12  10   0   59.55  102.23   0
 -11   4  -3  146.29   26.53   0
 -11  10   0  -61.88  107.38   0
 -10   4  -3 1234.92   34.00   0
 -10  13   3   46.80  141.36   0
  -9  12   2  133.36  137.84   0
  -9  13   3   43.90  127.82   0
  -8   3  -3  276.45   17.90   0
  -8   6  -2  125.75   38.89   0
  -7  14   5   69.63  129.00   0
  -6   7  -1 1047.88   46.46   0
  -6  13   4  166.45  136.89   0
  -4  12   4  218.29  121.89   0
  -4  14   7  192.71  107.17   0
  -3   4  -1 1064.88   25.16   0
  -3  13   6  249.49  126.27   0
  -3  14   8  442.55   99.83   0
  -1  14  11   16.09   61.46   0
   0   9   4  484.00   83.50   0
   3   8   7  661.56   68.83   0
   3  10  10   36.50   66.93   0
   5   4   7  353.01   25.43   0
 -15   8  -1  106.58   61.99   0
 -14  11   1   -2.69  109.18   0
 -13   4  -3  -15.03   22.04   0
 -13  10   0   90.79  106.18   0
 -10  10   0  418.58  104.45   0
  -8  11   1  -21.62  111.53   0
  -8  12   2   40.64  122.65   0
  -4   9   1  983.47   83.69   0
  -4  13   5  580.69  136.26   0
  -2  10   3   59.35   92.61   0
  -2  11   4  126.59  120.53   0
  -2  14   9  -64.06   83.05   0
  -1   6   1  -41.97   37.42   0
  -1   9   3  634.24   81.77   0
  -1  13   8  137.31  116.15   0
   0  -2   0    4.17    3.49   0
   0  13  10  261.00   77.97   0
   1   9   5 1233.42   98.76   0
   3   6   5 1678.91   55.33   0
   3   9   8  168.06   80.74   0
   5   7  10  -23.70   35.19   0
 -15  11   1   73.93  105.87   0
 -14  10   0  216.68  103.46   0
 -12   7  -2   21.28   47.04   0
  -9   4  -3  238.51   22.89   0
  -9  14   4  167.87  131.08   0
  -8  13   3   96.82  136.81   0
  -6   9   0 1841.18   85.29   0
  -6  14   5  178.37  136.78   0
  -1  14  10  173.92   84.23   0
   0   8   3  294.06   57.40   0
   0  11   6   29.78  115.87   0
   1  10   6 1042.10  112.97   0
   1  13  12   49.65   51.34   0
 -13   7  -2  283.83   48.99   0
 -12   9  -1  241.19   79.61   0
 -11   9  -1  365.36   77.78   0
  -7  13   3   81.34  135.43   0
  -5  10   1  459.11   91.72   0
  -5  13   4  630.66  157.07   0
  -5  15   7  121.84  112.78   0
  -4  14   6   29.79  113.62   0
  -3  11   3  218.56  108.18   0
  -3  12   4   -7.28  122.22   0
  -3  15   9  111.25   94.29   0
  -2   9   2  234.54   75.59   0
  -2  14   8  146.49  111.65   0
  -1   8   2 1387.38   62.64   0
   0  13   9   13.45  101.69   0
   1  12   9  170.50   91.23   0
   2   9   6   50.20   81.42   0
 -15  10   0  181.67   82.71   0
 -14   7  -2  116.55   45.42   0
 -13   9  -1  212.74   71.12   0
 -11  13   2  144.73  144.18   0
  -9   7  -2  295.51   43.05   0
  -7  14   4  112.20  141.00   0
  -6   1  -3  166.73   10.74   0
  -6  15   6   47.55  111.93   0
  -5  14   5   82.53  134.87   0
  -4   6  -1  198.62   28.35   0
  -4   8   0   13.33   45.49   0
  -3   7   0 1385.79   52.42   0
   0  12   7  -56.53  113.83   0
   0  14  12  -17.79   42.21   0
   1   5   2 5174.76   55.27   0
   1  13  11  361.73   75.68   0
   2   8   5  498.49   63.55   0
   2  12  11   44.61   69.79   0
 -14   9  -1   33.21   74.76   0
 -12   5  -3  115.96   29.65   0
 -12  12   1   17.28  130.62   0
 -12  13   2  -32.01  135.94   0
 -11   5  -3  345.31   33.66   0
 -11  12   1  155.46  131.54   0
 -10   5  -3  284.96   30.02   0
  -7  10   0  562.02   93.50   0
  -6  12   2   -3.44  120.63   0
  -5   7  -1  577.60   36.82   0
  -2  15  10   16.60   72.89   0
  -1  13   7    5.54  123.28   0
   0   7   2  967.22   48.83   0
   0  14  11   -0.13   68.63   0
   2  10   7  568.16   98.92   0
   3  11  11  359.54   66.85   0
 -15   9  -1   47.72   65.70   0
 -13   5  -3  137.10   27.19   0
 -13  11   0  -18.54  122.73   0
 -12  11   0   64.04  105.13   0
 -10  11   0  -20.83  115.42   0
 -10  14   3   53.07  143.48   0
  -9  13   2  281.97  143.71   0
  -9  14   3   58.86  139.07   0
  -8   7  -2 1193.73   47.30   0
  -7  15   5   76.09  137.75   0
  -6  11   1  498.66  110.23   0
  -5   9   0   -2.80   59.79   0
  -4   3  -2 2272.86   25.06   0
  -4  11   2   68.11  105.40   0
  -4  13   4  258.67  138.12   0
  -3   5  -1  634.39   24.89   0
  -3   9   1  728.34   95.02   0
  -3  15   8  115.94  105.92   0
  -2   6   0  151.27   26.30   0
  -2   8   1 1130.81   61.56   0
   0   5   1 2623.48   39.23   0
   1  12   8  489.15  120.50   0
   1  13  10   24.85   88.01   0
   4   4   5 1168.88   30.23   0
   6   4   9  490.02   18.90   0
 -12   8  -2   65.76   54.36   0
 -11   8  -2   19.42   55.64   0
  -9   5  -3  791.69   36.10   0
  -8  12   1  489.71  118.60   0
  -8  13   2  204.68  147.12   0
  -8  14   3  309.32  168.34   0
  -7  -3  -3 1590.74   11.67   0
  -5  15   6  -25.83  122.89   0
  -4  10   1  292.44   83.12   0
  -4  14   5  236.95  135.65   0
  -2   3  -1   73.16    9.77   0
  -2  14   7   99.02  125.42   0
  -2  15   9  -51.98   89.34   0
  -1  11   4  223.01  109.13   0
   0  14  10  505.47   92.50   0
   3   8   6  628.17   69.19   0
   5   0   6 1999.93   19.85   0
 -13   8  -2  260.86   58.82   0
 -12  10  -1  188.14   93.01   0
 -11  10  -1   30.22   87.28   0
 -10   8  -2   80.22   59.08   0
  -6  15   5   28.57  135.33   0
  -5  13   3  222.03  150.50   0
  -1   7   1    6.61   38.03   0
  -1  10   3 1325.89  107.96   0
   0   9   3 1648.70   88.03   0
   0  12   6  278.65  146.82   0
   1  10   5  376.57  105.15   0
   3  11  10   53.14   77.63   0
 -15  11   0  -29.18   94.64   0
 -14   8  -2   47.33   59.65   0
 -13  10  -1   76.86   88.19   0
 -12   6  -3  473.57   39.38   0
 -11   6  -3   47.46   34.02   0
 -10  10  -1  238.48   86.38   0
  -9   8  -2  782.31   61.10   0
  -7  12   1  529.86  118.41   0
  -7  13   2  329.85  137.43   0
  -7  14   3  104.28  150.43   0
  -5  14   4  144.56  153.40   0
  -4  -3  -2 2495.10   17.25   0
  -3  12   3 1608.20  148.20   0
  -2  10   2 1199.28   98.90   0
  -2  13   5  321.75  152.64   0
  -1  13   6  -23.55  129.06   0
   1  11   6  460.35  118.62   0
   3   7   5 1869.83   58.88   0
 -14  10  -1   94.40   82.41   0
 -13   6  -3  177.22   33.13   0
 -12  13   1  -42.19  142.06   0
 -11  13   1  279.14  154.62   0
 -10   6  -3   74.24   31.98   0
  -9  10  -1   84.20   82.62   0
  -8   5  -3  966.98   33.51   0
  -7   4  -3  816.85   21.51   0
  -7  15   4   95.50  155.49   0
  -5   8  -1  220.94   40.23   0
  -4   7  -1  985.18   43.00   0
  -4   9   0  511.45   61.95   0
  -4  15   6  164.50  145.89   0
  -3   8   0  342.85   47.80   0
  -3  11   2  230.78  102.16   0
  -3  13   4  104.26  134.21   0
  -2  15   8  250.16  119.22   0
  -1   5   0 2466.58   36.05   0
  -1   9   2  966.81   67.70   0
   0  13   7 1022.09  152.23   0
   0  14   9  156.36  115.99   0
   2  10   6    1.23   98.60   0
   2  12   9  284.52   94.85   0
 -15  10  -1   20.70   77.22   0
 -12  12   0  807.95  141.33   0
 -11  12   0   71.21  122.44   0
  -9  14   2  -26.04  170.74   0
  -8   8  -2 1553.44   62.75   0
  -6  13   2  393.90  152.56   0
  -6  14   3   -9.76  152.18   0
  -5  15   5  -15.53  134.27   0
  -4   4  -2 4131.59   35.12   0
  -4  13   3  125.26  138.13   0
  -3  14   5  135.37  138.40   0
  -2   7   0  899.83   42.27   0
  -1  14   7  223.93  144.60   0
  -1  15   9   66.00  116.46   0
   1   6   2 5390.36   67.77   0
   1   8   3  626.81   63.34   0
   1  14  11   69.02   70.48   0
   2  13  11  117.16   73.97   0
   4  10  10  281.99   66.63   0
 -14  12   0  -45.93  115.64   0
 -13  12   0   72.76  115.27   0
 -12   9  -2  140.03   64.49   0
 -11   1  -4  196.22   10.32   0
 -11   9  -2  390.99   67.73   0
 -10  12   0    5.99  124.39   0
  -9   6  -3  175.04   27.01   0
  -6   9  -1  559.62   58.26   0
  -6  15   4  166.81  152.69   0
  -3   6  -1  123.56   24.94   0
  -3  10   1 1417.65   92.62   0
   0   6   1 3094.92   53.33   0
   0   8   2  133.90   50.01   0
   0  15  11    3.36   67.51   0
 -13   9  -2  184.43   63.12   0
 -12  11  -1  199.12   99.95   0
 -11  11  -1  285.13  103.18   0
 -10   9  -2   17.49   62.79   0
  -8  13   1  242.71  125.26   0
  -8  14   2   97.16  148.04   0
  -8  15   3  -37.85  143.13   0
  -5   6  -2 2371.67   39.84   0
  -4  11   1  275.05   96.31   0
  -2  15   7  186.83  129.80   0
  -1  12   4  628.17  127.13   0
   0  14   8    9.45  123.80   0
   1   3   1 8419.30   39.08   0
   1  13   8  157.84  114.74   0
   1  14  10  172.15   93.21   0
   2  12   8  -20.86  104.60   0
   2  13  10   22.90   91.78   0
 -14   9  -2   43.77   62.51   0
 -13  11  -1  216.47  104.83   0
 -12   7  -3   36.83   35.71   0
 -11   2  -4  115.53   12.47   0
 -11   7  -3  206.82   37.75   0
 -10  11  -1   21.74   91.84   0
  -9   9  -2  -64.95   65.79   0
  -7   5  -3 1517.09   30.93   0
  -7  10  -1  704.14   76.45   0
  -5  13   2  105.77  147.54   0
  -5  14   3  132.63  155.58   0
  -2  12   3  499.23  137.56   0
  -2  13   4  128.08  138.66   0
  -1  11   3  581.24  104.84   0
  -1  15   8  106.10  126.79   0
   0  15  10  316.83   97.25   0
   3   6   4  607.56   48.88   0
   3  10   7  318.14   85.29   0
   5   3   6 1706.95   19.70   0
 -14  11  -1  -55.30   90.73   0
 -13   7  -3   43.48   35.44   0
 -10   1  -4  184.13   11.34   0
 -10   7  -3  203.73   40.80   0
  -9  11  -1  365.13  101.78   0
  -8   6  -3  421.96   30.44   0
  -7  13   1  -15.77  125.89   0
  -7  15   3  123.86  152.32   0
  -5  12   1  662.14  118.16   0
  -5  15   4  192.08  161.62   0
  -4   5  -2  100.86   20.17   0
  -4   8  -1  309.82   38.94   0
  -3   9   0 1756.50   69.35   0
  -3  13   3  476.34  137.05   0
  -3  16   7   12.63  137.67   0
  -1  14   6  746.30  165.37   0
   0   2   0    3.02    4.79   0
   0  10   3  153.41   76.45   0
   0  13   6   83.11  134.62   0
   1  12   6   98.83  136.59   0
   3  12  10   38.69   80.34   0
   5   7   8    6.81   41.65   0
 -15  11  -1  111.22   82.89   0
 -12   3  -4   25.25   13.90   0
 -12  13   0   39.81  132.92   0
 -11   3  -4  189.23   16.79   0
 -10   0  -4   11.17    6.64   0
 -10   2  -4  310.69   14.77   0
  -9   7  -3  320.30   39.83   0
  -8   9  -2  781.71   62.51   0
  -7  12   0   41.36   95.29   0
  -6   4  -3  681.00   24.74   0
  -4  10   0   -5.70   64.10   0
  -3  12   2  820.36  125.15   0
  -3  14   4  480.45  147.94   0
  -2   5  -1 5070.37   43.90   0
  -2  16   8  218.71  115.31   0
  -1   6   0 3048.09   44.52   0
   0  15   9  357.17  127.64   0
   1   7   2  989.76   47.25   0
   1  14   9  106.93  113.55   0
 -13  10  -2   26.39   70.25   0
 -12  10  -2  695.66   80.43   0
 -11  10  -2   95.36   73.70   0
 -11  13   0   57.55  125.07   0
 -10   3  -4 1131.88   22.49   0
  -9  14   1   35.33  154.87   0
  -6  14   2   24.17  147.45   0
  -6  15   3  178.85  175.00   0
  -5  11   0 1198.54  107.16   0
  -4  13   2  211.72  137.86   0
  -4  14   3  349.35  164.08   0
  -3   1  -2  118.59    6.32   0
  -3   2  -2   33.55    8.68   0
  -3  11   1  725.68   91.30   0
  -3  15   5   68.03  158.39   0
  -2  10   1  247.47   74.82   0
   0   7   1  135.63   37.32   0
   1  -1   1  946.91    8.10   0
   1   4   1 1970.79   28.44   0
   1  13   7   30.31  125.57   0
   2   4   2 2554.14   30.90   0
   6   5   9   65.01   19.29   0
 -14  10  -2  -35.48   70.36   0
 -12   4  -4  135.42   19.96   0
 -12   8  -3    5.14   40.11   0
 -11   4  -4   88.54   18.36   0
 -11   8  -3  302.62   42.21   0
 -11  12  -1  155.92  109.80   0
 -10  10  -2   76.38   68.36   0
  -7   6  -3  143.52   25.78   0
  -4  12   1  763.64  122.66   0
  -4  15   4  123.20  153.00   0
  -1  15   7   99.24  141.45   0
   3  12   9  265.80   97.36   0
   4  11  10  151.68   67.32   0
 -13   8  -3  192.99   44.52   0
 -13  12  -1   36.74   99.34   0
 -10   8  -3  753.94   50.16   0
  -9   1  -4  636.59   14.00   0
  -9   2  -4 1536.69   19.88   0
  -9  10  -2  -29.26   66.39   0
  -8   7  -3  502.63   32.90   0
  -8  13   0  633.49  140.37   0
  -7  11  -1  174.63   78.40   0
  -6   5  -3 1366.36   28.65   0
  -5  14   2  312.28  159.09   0
  -4   6  -2  346.37   25.76   0
  -2  16   7   49.21  138.86   0
  -1  13   4   85.31  146.51   0
   2   9   4 1561.40   95.65   0
 -10   4  -4 1213.37   26.35   0
  -9   3  -4  258.97   18.66   0
  -9   8  -3  125.32   43.17   0
  -9  12  -1  242.28   98.91   0
  -7  14   1  206.36  141.62   0
  -5  10  -1  391.16   62.15   0
  -5  13   1  102.96  124.17   0
  -5  15   3  -39.45  161.60   0
  -4   9  -1  945.39   54.96   0
  -2  -2  -1 5234.95   19.18   0
  -2  12   2 1217.92  124.94   0
  -2  13   3  116.71  129.41   0
  -1  16   8   73.66  136.74   0
   0  11   3   22.20   87.92   0
   0  13   5  176.90  143.24   0
   1  12   5  707.11  140.55   0
   3   7   4  969.83   46.30   0
   4   9   7  945.06   74.74   0
 -12   5  -4  126.11   21.51   0
 -12  11  -2   60.56   78.52   0
 -11   5  -4  635.24   28.97   0
  -8  10  -2  116.69   62.53   0
  -7  13   0  800.01  121.66   0
  -5  16   4  126.86  159.77   0
  -3   8  -1  574.94   39.02   0
  -3  10   0  150.44   56.78   0
  -3  14   3   59.17  156.73   0
  -3  15   4   -2.77  153.99   0
  -2   6  -1 5160.52   53.42   0
  -1  15   6  -83.52  163.20   0
   0   4   0 4124.11   33.91   0
   0  14   6  -10.13  146.91   0
   3  13  10  107.53   87.20   0
   5   4   6   22.21   18.78   0
 -13  11  -2  122.03   79.66   0
 -12   9  -3  183.77   47.12   0
 -11   9  -3   -6.22   48.12   0
 -11  11  -2  275.69   77.81   0
 -11  14   0    8.87  131.35   0
 -10   5  -4  456.80   26.28   0
 -10  11  -2   34.07   82.87   0
 -10  14   0  448.88  147.48   0
  -9   4  -4  448.20   23.36   0
  -9  15   1   49.82  152.22   0
  -8  -3  -3  188.16    6.47   0
  -7   7  -3  148.33   32.06   0
  -6  11  -1  480.61   78.64   0
  -6  14   1  591.79  147.12   0
  -5   8  -2  290.13   38.10   0
  -5  12   0  243.46  100.89   0
  -3   0  -2 1331.88    8.00   0
  -3   4  -2 2436.85   25.96   0
  -2   9   0  141.21   50.32   0
   0   8   1 2558.16   64.30   0
   0  16   9   -0.61  112.93   0
   1   5   1  622.63   21.66   0
   1   8   2 1254.17   54.00   0
   3  12   8   21.36   95.34   0
 -14  11  -2  105.39   72.76   0
 -13   9  -3   48.78   51.14   0
 -12  13  -1   97.85  125.72   0
 -11  13  -1  297.30  124.13   0
 -10   9  -3  718.54   56.40   0
  -9   0  -4  402.11    8.86   0
  -9  11  -2  477.96   83.54   0
  -8   8  -3  -38.50   36.23   0
  -4   7  -2   62.77   27.13   0
  -4  14   2  150.61  156.44   0
  -4  15   3  -26.58  157.83   0
  -4  16   4   23.28  153.56   0
  -3  12   1  -59.22   99.03   0
  -3  16   5  140.21  166.14   0
  -2  11   1  131.73   77.37   0
  -2  16   6  -49.27  151.72   0
  -1  16   7  229.99  159.85   0
   0  10   2 2368.93   90.11   0
   0  15   7   50.90  144.49   0
   1  14   7  278.69  131.35   0
   2  11   5  382.82  104.75   0
   2  12   6  -15.16  114.93   0
   2  14   9   60.74  106.11   0
 -14   9  -3  108.08   45.43   0
 -12   6  -4  198.02   28.54   0
 -11   6  -4  190.72   28.07   0
 -10  13  -1  103.76  105.86   0
  -9   5  -4   16.80   19.45   0
  -9   9  -3  105.55   51.03   0
  -8  14   0  118.95  141.79   0
  -8  15   1   99.08  156.75   0
  -7  12  -1  620.13   94.23   0
  -6  13   0   72.88  104.26   0
  -3   5  -2 4778.17   41.68   0
   0   5   0   -6.12   19.39   0
   3  13   9  134.73  105.23   0
 -10   6  -4  109.76   27.47   0
  -8   2  -4  182.51   12.68   0
  -8   3  -4  452.21   16.03   0
  -8  11  -2   89.99   68.94   0
  -7  15   1  111.26  142.21   0
  -5  11  -1   63.52   68.70   0
  -5  14   1  279.05  145.05   0
  -5  15   2  120.74  161.95   0
  -4  10  -1  302.51   59.10   0
  -3  11   0  -64.82   68.05   0
  -2   7  -1  764.02   34.92   0
  -2  14   3  -24.83  143.17   0
  -2  15   4  401.23  166.35   0
  -1   8   0 2202.64   57.57   0
   0  14   5  228.43  149.68   0
   0  16   8  101.19  135.35   0
   1   6   1   12.34   24.35   0
   3   8   4  308.94   51.06   0
 -13  12  -2  -26.02   83.93   0
 -12  10  -3   75.79   52.85   0
 -12  12  -2   91.67   89.19   0
 -11  10  -3  136.48   54.67   0
 -11  12  -2  -51.00   90.81   0
  -8   4  -4   68.37   15.85   0
  -8   9  -3  165.15   50.25   0
  -7   8  -3  574.30   39.38   0
  -7  14   0  118.57  119.22   0
  -6  10  -2    5.18   49.53   0
  -6  12  -1  -18.78   77.42   0
  -5   9  -2  285.66   43.83   0
  -4  12   0 1552.01  112.68   0
  -3   9  -1  805.09   48.57   0
  -3  15   3  565.34  168.39   0
  -2  10   0 2543.07   82.10   0
  -2  13   2   93.29  125.38   0
  -1   2  -1  842.62   10.86   0
  -1   3  -1 7651.80   35.70   0
   0  12   3   64.93  100.81   0
   1  12   4  645.74  135.77   0
   1  16  10   63.00   83.30   0
   2   6   2  708.86   29.10   0
   2  14   8   68.66  123.37   0
   2  15  10   12.71   90.55   0
   3  11   6  163.88   98.20   0
   3  12   7    4.17   99.12   0
   4  10   7  446.12   75.77   0
   5   5   6  183.05   23.98   0
 -14  12  -2  412.49   81.49   0
 -13   7  -4  120.29   31.71   0
 -13  10  -3   40.96   55.84   0
 -12   7  -4  100.82   29.71   0
 -11   7  -4  145.03   30.47   0
 -10  12  -2  630.30   98.38   0
  -9   6  -4  367.04   25.25   0
  -8   1  -4  277.71   10.39   0
  -6  15   1  124.33  160.21   0
  -6  16   2   81.36  160.43   0
  -5  13   0  229.04  106.67   0
  -4   8  -2  161.25   29.98   0
  -3   6  -2  351.43   24.30   0
  -2  12   1   75.58   91.17   0
  -1   4  -1 1674.26   24.29   0
  -1  16   6  104.56  164.28   0
   0   6   0  -53.95   21.21   0
   0   9   1  547.65   52.40   0
   1  14   6  755.26  152.99   0
   6   4   8 2556.51   21.97   0
 -10   7  -4  314.85   32.60   0
 -10  14  -1   95.16  132.50   0
  -9  10  -3  781.26   65.32   0
  -9  12  -2  296.80   84.17   0
  -8   5  -4  869.55   26.36   0
  -7  13  -1  -13.43  101.23   0
  -4  14   1  194.27  158.49   0
  -4  15   2  287.32  158.77   0
  -2   8  -1 1253.65   42.61   0
   0  11   2  558.49   85.20   0
   1  15   7   50.48  150.06   0
   3  13   8  310.12  106.93   0
   4   3   4 2987.66   24.45   0
   4  12   9  184.47   77.37   0
  -8  15   0  113.14  139.87   0
  -7   9  -3  323.07   47.85   0
  -5  12  -1  685.38   87.42   0
  -4  11  -1  278.94   65.84   0
  -1   5  -1  545.23   18.96   0
  -1   9   0  620.86   46.92   0
   2   7   2  542.90   40.21   0
   2  11   4   81.39  106.51   0
   2  14   7  180.38  129.59   0
   2  15   9   24.21  101.95   0
   4   4   4  107.81   19.26   0
 -13   8  -4   33.59   32.92   0
 -12   8  -4   49.17   33.16   0
 -12  13  -2   -5.11   95.80   0
 -11   8  -4  246.74   33.24   0
 -11  13  -2   86.40  102.98   0
  -9   7  -4  637.22   34.31   0
  -8   6  -4 2177.65   35.85   0
  -8  10  -3  747.23   59.92   0
  -5  10  -2  690.51   53.13   0
  -5  15   1  104.76  150.67   0
  -5  16   2  138.26  167.57   0
  -4  13   0  152.90  107.33   0
  -3   7  -2 2187.25   41.23   0
  -3  12   0   78.88   82.81   0
  -2  15   3  378.29  152.67   0
  -1  14   3  163.92  150.11   0
   0   7   0   -3.35   29.20   0
   3   9   4  245.32   60.10   0
   4   8   5 1228.96   52.32   0
   5   6   6   50.87   30.97   0
 -14  11  -3  137.50   56.56   0
 -13  11  -3  140.38   66.45   0
 -13  13  -2   84.26   83.71   0
 -10   8  -4  357.95   37.69   0
 -10  11  -3   75.09   64.49   0
 -10  13  -2  106.07   89.54   0
  -7   4  -4  183.95   17.25   0
  -5   0  -3  981.75    9.33   0
  -5  14   0  111.66  124.68   0
  -4   9  -2 1446.62   50.06   0
  -3  15   2  502.47  156.39   0
  -3  16   3   45.80  166.59   0
  -2  11   0  695.65   65.25   0
   0  10   1   48.09   51.33   0
   1  13   4  109.87  136.18   0
   1  14   5  370.98  154.01   0
   1  16   8   80.39  130.80   0
   4  11   7  198.96   76.26   0
   6   5   8  247.76   18.35   0
  -9  11  -3   -2.04   62.28   0
  -9  13  -2  224.30   96.84   0
  -8   7  -4  496.04   31.56   0
  -7   5  -4  282.18   19.36   0
  -6  16   1   41.04  147.80   0
  -2   9  -1 1046.03   45.48   0
  -1   1  -1 1033.18    8.61   0
   0  12   2  109.16   94.30   0
   1   8   1  597.20   42.06   0
   3  11   5  338.47  113.28   0
   3  13   7   75.90  105.22   0
   4  10   6  209.95   70.81   0
   4  12   8   69.77   87.06   0
 -13   9  -4   74.92   37.65   0
 -12   9  -4  107.59   40.85   0
 -11   9  -4  207.57   38.32   0
  -9   8  -4  141.29   34.11   0
  -7   2  -4  127.52   12.05   0
  -7  10  -3  243.41   51.88   0
  -7  14  -1  296.40  118.68   0
  -6  15   0  196.27  132.00   0
  -4   4  -3 2584.29   34.69   0
  -4  15   1  158.20  147.40   0
  -3   8  -2 1128.19   40.08   0
  -1   7  -1   22.62   23.28   0
  -1  10   0  -48.92   54.14   0
  -1  12   1  106.58   84.88   0
   0   8   0 2056.55   50.72   0
   2   0   2 3330.17   10.35   0
   2   8   2  441.39   42.24   0
   4  13   9   90.14   82.57   0
 -13  12  -3   50.56   63.40   0
 -12  12  -3    6.81   71.20   0
 -11  12  -3   80.69   67.86   0
 -10   9  -4  212.28   38.99   0
  -8  11  -3  299.47   58.55   0
  -7   6  -4  905.16   27.74   0
  -5   8  -3 1115.87   35.48   0
  -5  11  -2  401.12   58.63   0
  -5  13  -1  113.83   82.94   0
  -4   5  -3  392.46   18.79   0
  -4  10  -2  336.60   47.23   0
  -3  13   0   49.06  103.75   0
  -2   4  -2 2334.73   27.35   0
   2  14   6  -37.70  124.72   0
   2  16   9  135.36  103.67   0
   3  10   4 1343.88   79.00   0
   4   9   5   14.64   52.00   0
 -14  12  -3   32.48   59.56   0
 -11  14  -2   63.41  100.05   0
 -10  12  -3   31.71   68.11   0
 -10  14  -2   -6.76  103.97   0
  -9   9  -4  -49.68   40.73   0
  -8   8  -4   45.06   30.98   0
  -6  14  -1  756.52  113.62   0
  -5  16   1   56.79  158.46   0
  -4   6  -3  482.92   23.65   0
  -4  14   0  -75.02  117.95   0
  -2   3  -2  -23.79   10.40   0
  -2   5  -2   44.21   14.34   0
  -2  10  -1  217.51   50.44   0
  -2  12   0  108.76   74.77   0
  -2  15   2   47.82  137.31   0
  -2  16   3   23.15  184.00   0
  -1  14   2   91.94  117.03   0
  -1  15   3  100.40  158.78   0
   0  11   1  101.75   67.43   0
   0  15   4  -97.38  152.69   0
   1  11   2  143.07   71.89   0
   3   8   3  195.12   40.49   0
 -12  10  -4   -7.99   45.19   0
 -11  10  -4   44.39   42.85   0
  -9  12  -3  216.41   67.78   0
  -7   7  -4  366.16   26.86   0
  -5  15   0   14.60  131.92   0
  -3   9  -2 1246.69   44.32   0
  -3  16   2  185.32  162.22   0
  -3  17   3  -54.04  177.29   0
  -2   6  -2  582.99   22.01   0
  -1   8  -1  380.87   34.27   0
  -1  11   0  247.67   63.37   0
  -1  17   5  -63.31  166.55   0
   0  16   5   76.34  160.34   0
   1   9   1  214.43   44.70   0
   1  15   5  140.33  165.48   0
   2  11   3  253.99   88.28   0
   3  13   6  203.98  112.87   0
   3  15   9  101.40   92.69   0
   4   7   4  195.06   31.44   0
 -13  10  -4  105.98   40.75   0
 -10  10  -4  179.59   46.74   0
  -8   9  -4  152.01   39.65   0
  -5   9  -3  871.91   41.55   0
  -5  12  -2  -21.02   60.32   0
  -4   7  -3  825.47   28.80   0
  -3  15   1  171.50  139.31   0
  -2  14   1  -46.82  117.57   0
  -1  -2   0  145.57    5.08   0
  -1  13   1 1894.34  129.85   0
   0   9   0   28.65   35.18   0
   0  13   2 1052.66  120.71   0
   0  17   6   -9.62  169.06   0
   1  16   6  -46.72  157.71   0
   3  12   5  250.69   97.60   0
   3  14   7  111.75  111.42   0
 -12  13  -3   56.63   78.02   0
 -11  13  -3  184.69   84.12   0
  -9  10  -4  172.09   44.92   0
  -8  12  -3   25.80   61.06   0
  -7   8  -4  639.73   33.73   0
  -6   4  -4  303.43   15.07   0
  -6   5  -4   24.39   17.30   0
  -6   6  -4   80.65   20.06   0
  -6  16   0   79.72  135.31   0
  -5  14  -1  285.19  108.67   0
  -4  11  -2  153.84   53.26   0
  -4  16   1  125.07  157.85   0
  -3  14   0  -38.01  106.76   0
  -2   7  -2  483.24   27.30   0
   2  13   4  158.72  126.14   0
   2  14   5  230.04  147.77   0
   3   9   3 1793.09   68.80   0
   3  11   4  244.90   84.58   0
   5  10   7  -25.69   59.92   0
   5  11   8  169.76   61.09   0
   6   7   8   73.97   25.48   0
 -12   6  -5   15.18   18.72   0
 -12  11  -4  287.04   51.75   0
 -11   5  -5  -11.42   16.45   0
 -10  13  -3  117.65   75.76   0
  -8   0  -4    3.88    5.06   0
  -6   3  -4  725.40   16.85   0
  -4   8  -3  347.51   25.30   0
  -3  10  -2   20.96   42.86   0
  -2  11  -1  122.19   52.35   0
  -2  13   0  867.12  104.22   0
  -1   9  -1  216.73   34.58   0
   1   5   0 2427.29   30.55   0
   1  10   1 1902.50   66.41   0
   2   5   1 5379.84   41.50   0
   2  15   6   46.36  133.10   0
   3  15   8    7.52  114.60   0
   4   0   5 1801.18   17.24   0
   4   8   4   30.80   42.09   0
 -13  11  -4   83.16   48.05   0
 -11   4  -5  614.23   18.55   0
 -11   6  -5  421.17   24.63   0
 -10  11  -4  122.49   47.74   0
  -9  13  -3   59.65   76.09   0
  -9  15  -2    5.88  114.29   0
  -8  10  -4  338.95   48.49   0
  -7   1  -4  809.74   12.01   0
  -7   9  -4  613.32   42.51   0
  -6   7  -4  890.36   28.39   0
  -5  10  -3  346.90   39.35   0
  -2   2  -2    0.48    6.09   0
  -2   8  -2  466.07   30.12   0
  -2  16   2  247.62  157.16   0
  -2  17   3  131.72  188.35   0
  -1  15   2  178.71  131.62   0
   0  16   4  255.45  169.59   0
   1   6   0 3047.35   37.79   0
   2   4   1  521.09   18.87   0
   2   6   1 5616.77   50.76   0
   2  12   3  949.00  112.58   0
   2  16   7  141.73  144.51   0
 -12   7  -5   68.14   24.36   0
 -11   3  -5  438.21   14.65   0
 -11   7  -5  323.82   26.98   0
 -10   4  -5  391.92   17.08   0
 -10   5  -5  593.58   23.12   0
 -10   6  -5  286.78   23.91   0
  -9  11  -4  194.86   50.51   0
  -8  13  -3  180.32   81.17   0
  -5  13  -2  257.86   72.28   0
  -4   9  -3  152.29   33.99   0
  -4  12  -2   88.63   60.82   0
  -4  14  -1  200.13  101.66   0
  -3  13  -1  153.96   82.53   0
  -3  16   1  -74.63  146.90   0
  -2  15   1  198.86  136.66   0
   0  14   2 1624.54  148.42   0
   0  17   5  294.98  164.40   0
   1  16   5  112.08  169.11   0
   2   7   1  954.52   35.78   0
   3  13   5  258.01  113.45   0
   4  12   6  319.86   86.03   0
   6   8   8 1027.51   37.67   0
 -12   8  -5  426.63   31.96   0
 -10   7  -5   11.71   25.01   0
 -10  14  -3   44.91   82.36   0
  -6   8  -4 2033.82   42.40   0
  -6  14  -2  -23.68   78.01   0
  -3  11  -2  220.14   48.76   0
  -2   9  -2  379.04   35.12   0
  -2  12  -1  101.61   63.70   0
  -1  10  -1 1791.43   63.49   0
   0   5  -1 2497.15   29.69   0
   0   6  -1 2988.59   36.58   0
   2  17   8   47.88  109.68   0
   3  10   3  -31.37   56.29   0
   3  12   4   -9.85   93.30   0
   4   9   4  312.89   49.66   0
   4  14   8   62.18   95.62   0
 -13  12  -4   58.60   52.29   0
 -12  12  -4   79.03   50.67   0
 -11   8  -5   77.56   28.09   0
 -11  12  -4  294.81   59.58   0
 -10   3  -5  293.50   13.44   0
 -10   8  -5   32.55   27.13   0
 -10  12  -4   28.96   53.40   0
  -9   5  -5   48.85   17.62   0
  -9   6  -5   33.19   21.86   0
  -9  14  -3  236.32   84.51   0
  -8  11  -4  364.13   51.42   0
  -7  10  -4  315.35   40.67   0
  -5  11  -3  558.76   48.69   0
  -3   5  -3  323.17   18.14   0
  -3   6  -3 2655.08   33.22   0
   0   7  -1  136.17   27.82   0
   0  13   1  123.74   92.81   0
   1   8   0 1956.95   51.12   0
   1  17   6  168.57  151.90   0
   2   8   1 1161.84   42.00   0
   2  14   4  249.98  123.24   0
   2  15   5  228.80  133.14   0
   5   5   5 2229.67   31.12   0
   5   6   5  114.33   21.77   0
 -12   9  -5  114.74   32.34   0
 -11   9  -5   69.38   32.07   0
  -9   4  -5   52.43   14.40   0
  -9   7  -5  759.97   33.08   0
  -6   2  -4  331.04   12.45   0
  -6  16  -1   68.62  115.47   0
  -4  10  -3 1074.62   46.50   0
  -3   4  -3  886.38   17.12   0
  -3   7  -3 1708.39   32.84   0
  -1  13   0  207.82   96.24   0
  -1  16   2   57.37  170.02   0
   1   3   0 2165.05   19.75   0
   2   3   1   81.21    9.76   0
   2  13   3  161.95  105.86   0
   2  16   6  -17.79  137.89   0
   3  16   8  -10.42  103.73   0
 -10   9  -5  353.53   33.92   0
  -9   8  -5  471.66   33.33   0
  -9  12  -4  157.91   52.74   0
  -8  14  -3  511.17   86.52   0
  -7  11  -4  107.02   51.14   0
  -5   4  -4  960.37   20.68   0
  -5  14  -2  507.25   85.95   0
  -4  13  -2  173.48   73.34   0
  -4  15  -1   60.58  111.50   0
  -3   8  -3  151.02   24.95   0
  -3  12  -2  757.29   67.03   0
  -2  10  -2 1216.69   56.07   0
  -2  16   1   29.30  133.81   0
  -1  11  -1 2327.17   69.84   0
  -1  15   1  125.30  130.98   0
   0   8  -1 1952.23   45.34   0
   0  17   4  399.66  174.61   0
   1   9   0  617.51   38.42   0
   1  16   4  129.79  155.94   0
   2   9   1  722.89   50.56   0
   2  17   7   82.22  130.82   0
   3  11   3  345.12   78.87   0
   4  10   4 1188.40   66.56   0
   4  13   6  247.18   89.87   0
   5   4   5 1208.02   19.83   0
   6   9   8  281.21   32.77   0
 -13  13  -4   15.60   56.88   0
 -12  13  -4  142.43   59.92   0
 -11  13  -4   53.77   63.84   0
  -9   3  -5  890.72   17.92   0
  -8   5  -5  109.23   16.57   0
  -8   6  -5  187.92   19.78   0
  -8   7  -5   34.35   21.23   0
  -8  12  -4  -50.47   57.19   0
  -5  12  -3  252.79   55.87   0
  -5  16  -1   74.18  121.26   0
  -4  11  -3  197.66   49.18   0
  -3  17   1  -25.82  150.85   0
  -1   5  -2 4705.22   37.50   0
  -1   6  -2 4800.55   44.08   0
  -1   7  -2  847.09   28.02   0
   0  12   0  361.77   69.85   0
   1  12   1  130.84   70.04   0
   1  15   3  202.22  134.53   0
   3  13   4  146.85  110.35   0
   3  14   5   40.72  106.83   0
   6   6   7  615.97   23.24   0
 -12  10  -5   76.69   35.69   0
 -11  10  -5   27.24   36.11   0
 -10  10  -5  219.71   37.77   0
  -9   9  -5  486.50   34.59   0
  -9  15  -3  126.40   93.50   0
  -8   8  -5  -31.91   27.03   0
  -3   3  -3  130.24   10.11   0
  -3   9  -3 1475.96   39.15   0
  -3  16   0   44.66  133.87   0
  -2  11  -2  196.76   45.71   0
  -2  15   0  -29.81  114.32   0
   0   3  -1 2137.91   21.12   0
   0   9  -1  516.28   34.34   0
   2  15   4  369.41  144.80   0
   2  16   5   25.29  157.44   0
   4   6   3  644.87   29.73   0
   4  15   8   57.15   88.01   0
   5  12   7  115.68   69.70   0
   5  13   8  321.64   71.24   0
   6   5   7  890.96   19.98   0
   6   7   7   15.18   25.06   0
  -9  13  -4   19.58   60.82   0
  -8   4  -5 1071.41   21.04   0
  -7  12  -4   73.24   53.82   0
  -5  15  -2  222.30   92.86   0
  -4  14  -2  246.70   79.11   0
  -1   8  -2 1212.69   36.74   0
  -1  12  -1   97.23   55.76   0
  -1  14   0   99.64   91.21   0
   2  10   1  195.91   49.26   0
   2  14   3  139.90  119.14   0
   2  17   6   89.52  145.78   0
   3  12   3 1975.95  106.35   0
   4   7   3  900.77   32.58   0
   5   9   5   80.95   53.56   0
   5  11   6  611.01   65.37   0
 -12  11  -5   65.74   38.31   0
 -11  11  -5   38.85   39.60   0
 -11  14  -4  -25.06   67.71   0
 -10   2  -5  382.80   10.98   0
  -9  10  -5  355.07   37.45   0
  -8  -2  -3  780.03    8.34   0
  -8   9  -5  553.83   36.56   0
  -8  13  -4   54.57   61.90   0
  -8  15  -3  -51.19   89.39   0
  -7   6  -5  775.79   25.11   0
  -6  14  -3  110.97   71.51   0
  -5   3  -4  369.25   13.53   0
  -4  12  -3   14.97   45.54   0
  -4  16  -1  175.91  114.94   0
  -3  13  -2  171.53   72.52   0
  -3  15  -1   80.29  106.29   0
  -2  14  -1   51.27   83.66   0
  -1   4  -2  452.24   14.73   0
  -1   9  -2 1033.89   38.27   0
  -1  17   2   29.09  171.46   0
   0  10  -1  -46.28   44.42   0
   0  17   3  -14.61  164.76   0
   1  13   1 1892.97  102.96   0
   3  17   8    1.94  101.67   0
   4   8   3  363.49   34.35   0
   4  11   4  104.90   62.80   0
   6   8   7   41.75   32.92   0
 -10  11  -5   63.54   40.29   0
 -10  14  -4  139.78   75.81   0
  -7   5  -5  684.44   20.02   0
  -7   7  -5  751.03   35.94   0
  -7   8  -5   43.70   26.74   0
  -2  12  -2 1173.22   67.63   0
  -1  16   1  132.02  127.12   0
   0  13   0  -28.91   78.71   0
   1  11   0  257.03   52.63   0
   1  16   3   16.11  147.64   0
   1  17   4  123.21  161.13   0
   3  16   6  277.34  133.16   0
   4  14   6   43.29   93.35   0
   4  15   7  258.70  107.38   0
  -9  11  -5  101.59   38.63   0
  -9  14  -4  210.23   66.49   0
  -8  10  -5   72.52   32.93   0
  -7  13  -4  313.34   62.75   0
  -4   8  -4   53.38   19.49   0
  -3  11  -3  359.58   43.13   0
  -2   6  -3  416.02   17.93   0
  -2   7  -3 2218.78   35.01   0
  -2  16   0  100.53  118.68   0
  -1  10  -2  311.53   40.41   0
  -1  13  -1 1778.45   91.07   0
   2  11   1  179.81   55.07   0
   2  16   4   30.97  152.14   0
   5  10   5  683.74   56.58   0
   5  13   7  -46.86   74.55   0
   6   9   7  323.95   35.31   0
 -12  12  -5   41.11   40.63   0
 -11  12  -5  -27.12   44.13   0
 -10  12  -5   74.43   46.64   0
  -8   3  -5 1125.19   20.05   0
  -8  14  -4  114.72   65.07   0
  -7   9  -5  874.05   36.79   0
  -5  14  -3  108.31   62.49   0
  -5  16  -2  104.74   97.76   0
  -4   9  -4  277.04   36.95   0
  -3  14  -2  124.27   78.10   0
  -2   8  -3  931.44   27.83   0
   2  17   5  114.00  158.62   0
   3  11   2  154.78   65.47   0
   3  17   7   10.73  109.07   0
   5   1   7  491.79   12.73   0
   5  12   6   17.39   64.54   0
  -9  12  -5   52.09   46.68   0
  -8  11  -5  114.80   36.91   0
  -7   4  -5  238.59   14.84   0
  -7  10  -5  -38.06   33.79   0
  -6  15  -3   64.96   79.88   0
  -3  -2  -1   71.17    5.17   0
  -3  12  -3 1757.19   63.58   0
  -3  16  -1   47.29  112.53   0
  -2   1  -2 5693.17   19.73   0
  -2   5  -3 4798.62   39.26   0
  -2   9  -3 1158.20   35.64   0
  -2  15  -1  287.26   98.08   0
  -1   3  -2   14.16    7.67   0
   0  14   0  -12.00   83.35   0
   1   2   0  139.74    6.18   0
   1  12   0   18.61   62.77   0
   1  14   1  103.58  107.40   0
   2  14   2  -16.11  106.22   0
   4  10   3 1096.35   58.30   0
 -12  13  -5   73.28   46.69   0
  -9   2  -5  159.88    9.56   0
  -9  15  -4   54.18   75.72   0
  -7  14  -4  169.98   66.83   0
  -6   6  -5  -13.94   16.72   0
  -6   7  -5  682.51   24.97   0
  -6   8  -5  225.72   26.80   0
  -5  -2  -2   33.86    4.93   0
  -5  12  -4   38.03   43.98   0
  -4  10  -4  963.13   38.68   0
  -3   2  -3  360.34   11.49   0
  -2  10  -3   63.38   32.68   0
  -1  14  -1   31.99   85.23   0
  -1  17   1  149.10  152.87   0
   0  12  -1  115.98   55.54   0
   0  16   1  573.18  148.75   0
   1   6  -1  -12.14   16.01   0
   1   8  -1  482.29   30.69   0
   1  17   3  153.44  153.75   0
   2   7   0  922.74   31.17   0
   2   8   0  180.86   27.55   0
   3  16   5  245.33  131.36   0
   4  14   5  168.35   93.90   0
   5  11   5   24.25   53.46   0
   6   4   7 1065.04   12.70   0
 -11  13  -5   18.10   44.23   0
 -10  13  -5  250.50   53.28   0
  -8  12  -5  552.85   51.26   0
  -7  11  -5  421.09   40.17   0
  -6   9  -5   25.28   30.00   0
  -5  15  -3  -22.05   68.23   0
  -4  14  -3  481.88   68.12   0
  -3  15  -2  625.89   96.40   0
  -2  17   0   79.58  126.97   0
  -1  12  -2   68.73   53.73   0
  -1  16   0  402.19  120.13   0
   1   9  -1  207.54   29.62   0
   3  17   6  -44.93  121.67   0
   4  11   3  177.51   63.64   0
   5   8   4  974.98   40.72   0
   5  13   6  307.16   80.92   0
   5  14   7   57.67   76.66   0
 -11   6  -6   95.90   17.49   0
 -11   7  -6  116.73   21.59   0
 -11   8  -6    3.53   23.96   0
  -9  13  -5  -50.14   52.67   0
  -8  15  -4   79.35   67.36   0
  -6   1  -4  138.32    6.82   0
  -6   5  -5  136.81   18.12   0
  -6  10  -5  290.00   34.95   0
  -6  16  -3  271.79   91.25   0
  -5   2  -4   75.51    9.76   0
  -4  11  -4  119.24   35.02   0
  -3  13  -3  374.16   56.32   0
  -3  17  -1   87.26  127.26   0
  -2   4  -3 2314.35   23.47   0
  -2  11  -3  152.45   37.40   0
  -2  14  -2   72.91   73.64   0
  -2  16  -1  239.07  111.67   0
   0   7  -2  825.74   27.60   0
   0   8  -2  203.63   24.98   0
   1  10  -1 1546.21   52.69   0
   1  13   0  140.99   70.33   0
   2  -1   3   54.05    8.39   0
   2   5   0  411.50   15.72   0
   2  10   0 2146.50   55.55   0
   2  16   3   62.16  132.70   0
   2  17   4  -67.14  142.46   0
   3   6   1  223.01   25.64   0
   5   9   4   72.83   36.19   0
   6   7   6  585.29   27.36   0
   6   8   6  164.86   30.21   0
 -11   9  -6   71.96   25.76   0
 -11  14  -5   18.54   52.15   0
 -10   6  -6  605.33   23.32   0
 -10   7  -6  448.99   23.16   0
 -10   8  -6   67.25   22.47   0
 -10   9  -6   45.90   24.75   0
  -7  12  -5   43.34   44.65   0
  -7  15  -4  283.50   71.31   0
  -5  13  -4  894.41   59.59   0
  -3   7  -4  845.22   25.02   0
  -3   8  -4  258.31   23.17   0
  -3   9  -4  183.36   26.60   0
  -1  15  -1  337.22   94.55   0
   0   2  -1  130.26    5.90   0
   0   6  -2  152.91   17.37   0
   0   9  -2  152.36   27.32   0
   1   5  -1  459.69   16.52   0
   2  15   2   -6.32  106.35   0
   5   3   5  883.20   11.40   0
   5  12   5  379.14   68.60   0
 -12  10  -6   20.77   26.51   0
 -11  10  -6  241.70   34.96   0
 -10  10  -6  391.37   32.44   0
 -10  14  -5   87.82   52.54   0
  -9   7  -6  213.39   23.26   0
  -9   8  -6  193.19   26.89   0
  -8  13  -5  210.71   50.82   0
  -7   3  -5  894.80   18.79   0
  -6  11  -5  438.37   45.31   0
  -5   7  -5  669.96   26.97   0
  -5  16  -3  113.56   86.63   0
  -4  12  -4  139.53   39.79   0
  -4  15  -3  108.25   66.28   0
  -3   6  -4  456.44   21.51   0
  -3  10  -4  932.35   40.45   0
  -3  16  -2  160.60   98.16   0
  -2  12  -3  752.97   52.30   0
  -1  13  -2   89.91   57.36   0
   0  10  -2 2074.68   55.80   0
   1  11  -1 1990.80   60.10   0
   2  11   0  583.78   51.36   0
   3  13   2  188.48   78.27   0
   3  16   4   83.60  130.01   0
   3  17   5  170.02  140.11   0
   4   8   2  159.24   27.80   0
   4  14   4  144.73   92.96   0
   4  15   5  362.90  106.47   0
   4  16   6  352.68  108.06   0
   5  10   4  352.33   44.75   0
 -11   5  -6  426.37   15.92   0
 -11  11  -6   38.45   33.66   0
  -9   9  -6  385.31   29.22   0
  -9  14  -5  138.02   57.02   0
  -7  13  -5   21.86   48.44   0
  -5   6  -5  140.81   17.50   0
  -5  14  -4  273.04   55.28   0
  -3  14  -3   67.13   62.25   0
  -2  15  -2  -68.83   82.37   0
  -1   7  -3  231.47   23.76   0
  -1   9  -3  561.68   31.22   0
  -1  17   0  -14.88  119.03   0
   0   5  -2  321.91   15.98   0
   0  11  -2  545.62   43.96   0
   0  14  -1  -87.96   75.04   0
   1  14   0   41.97   71.24   0
   1  17   2  169.19  142.81   0
   4   7   2  136.37   25.72   0
   4   9   2 1496.04   49.29   0
   5   5   4 1115.39   23.78   0
   5  14   6  349.55   87.29   0
   5  15   7   78.21   75.35   0
   6  12   7  523.70   53.50   0
 -10   5  -6  257.24   15.76   0
 -10  11  -6  253.01   36.95   0
  -9  10  -6   38.61   26.33   0
  -8   7  -6   62.93   22.30   0
  -8   8  -6  852.89   30.35   0
  -8   9  -6  147.61   30.21   0
  -8  14  -5   24.88   48.30   0
  -6  12  -5   -2.70   38.14   0
  -4  13  -4  244.02   46.73   0
  -3   5  -4  309.56   16.51   0
  -3  11  -4  244.51   38.19   0
  -2  13  -3  178.41   49.79   0
  -2  17  -1  181.25  114.96   0
  -1  10  -3 1071.68   43.92   0
   0  16   0  232.16  110.85   0
   1  12  -1   45.17   51.89   0
   2  12   0  109.16   57.02   0
   2  17   3  139.12  138.13   0
   4  10   2  378.87   45.81   0
   4  13   3  -20.33   80.62   0
   5  11   4  646.20   55.74   0
   5  13   5   68.31   64.91   0
 -12  12  -6  -10.83   30.81   0
 -11  12  -6   49.33   36.08   0
  -9   5  -6   16.99   15.66   0
  -9  11  -6   52.09   33.91   0
  -8  10  -6   39.33   28.96   0
  -4  16  -3  120.41   81.38   0
  -1   6  -3  191.93   16.44   0
  -1  14  -2  127.71   65.60   0
  -1  16  -1   69.84   94.70   0
   0  12  -2  110.81   44.62   0
   1   4  -1 1927.31   27.78   0
   2   4   0  141.10   29.85   0
   2  16   2  334.53  118.57   0
   3  14   2  145.40   87.89   0
   4   6   2  373.88   22.72   0
   4  16   5  157.36  110.78   0
   6  11   6  116.69   44.14   0
 -10  12  -6  -33.10   33.15   0
  -8   6  -6  139.52   19.61   0
  -7  14  -5   65.04   50.52   0
  -6  13  -5  209.18   46.59   0
  -5   5  -5 1732.81   24.46   0
  -5  15  -4  303.78   67.68   0
  -4  14  -4  134.03   49.45   0
  -3  12  -4   -3.76   37.61   0
  -3  15  -3  627.83   78.09   0
  -2   3  -3  317.78   11.34   0
  -2  16  -2  256.77   97.54   0
  -1  11  -3  608.36   39.51   0
   0  15  -1   78.85   79.91   0
   1  13  -1 1788.48   80.78   0
   3  16   3   52.00  121.71   0
   3  17   4  178.24  127.81   0
   4  15   4  169.23   92.59   0
   4  17   6   32.47   96.72   0
   5  15   6   34.89   83.57   0
 -11  13  -6   24.56   37.80   0
 -10   4  -6  125.00   13.23   0
  -9  12  -6  300.17   38.37   0
  -8  11  -6   17.78   30.02   0
  -8  15  -5  119.52   57.19   0
  -7   8  -6   69.67   25.94   0
  -7   9  -6  267.04   29.43   0
  -2   8  -4  163.66   21.36   0
  -2   9  -4 1323.89   34.38   0
  -1   5  -3  594.74   18.42   0
  -1  12  -3   -0.61   39.11   0
  -1  15  -2  266.81   78.22   0
   0  13  -2  874.01   62.19   0
   2  13   0  952.49   73.01   0
   4   3   3 1108.95   14.90   0
   4  14   3  470.83   91.49   0
   5  14   5  123.61   74.65   0
   6   5   6   -4.12   13.79   0
   6  12   6  165.77   51.44   0
 -10  13  -6   75.80   38.35   0
  -8  12  -6   17.71   36.97   0
  -7  10  -6  516.93   34.33   0
  -7  15  -5   32.33   62.43   0
  -6  14  -5  312.81   53.15   0
  -4  10  -5  360.23   33.16   0
  -3  13  -4   -0.50   42.67   0
  -2   7  -4  148.34   20.05   0
  -2  10  -4  428.18   31.35   0
  -1   2  -2 4886.47   23.07   0
  -1  17  -1  119.23  107.22   0
   0   4  -2   43.24   14.78   0
   2   8  -1 1088.91   31.86   0
   2   9  -1  867.61   34.81   0
   2  17   2  175.67  133.76   0
   3  13   1  199.99   69.95   0
   3  15   2  552.26  108.50   0
   4  12   2  101.65   60.09   0
   5   8   3 1110.09   37.55   0
   5   9   3  935.46   38.89   0
  -9  13  -6   87.84   41.35   0
  -8   5  -6  175.14   15.64   0
  -7   6  -6  483.32   22.19   0
  -7  11  -6  203.72   32.82   0
  -5  16  -4  127.03   74.73   0
  -4  11  -5  523.93   35.79   0
  -4  15  -4  127.85   57.32   0
  -3  16  -3   11.60   73.93   0
  -2  15  -3  478.60   73.67   0
  -2  17  -2  206.68   98.94   0
  -1  13  -3  207.67   49.54   0
   0  16  -1  503.39   99.89   0
   1   8  -2 1082.83   30.23   0
   1   9  -2  851.49   32.39   0
   1  10  -2  294.91   37.43   0
   1  14  -1  179.39   68.87   0
   1  16   0  455.17  112.09   0
   2  10  -1  256.37   33.26   0
   2  16   1   30.58  118.63   0
   3   4   1 1103.10   20.22   0
   3   8   0  295.91   29.92   0
   3   9   0 1542.30   40.20   0
   4  16   4   80.74  107.67   0
   4  17   5   20.60  104.23   0
   5   7   3 1398.90   33.91   0
   5  10   3  226.09   42.78   0
   6  10   5  313.28   40.06   0
 -10  14  -6   70.94   46.30   0
  -9   4  -6  250.01   14.52   0
  -8  13  -6  -13.84   39.27   0
  -7  12  -6  328.49   41.76   0
  -6   8  -6  172.00   24.47   0
  -6   9  -6  -42.22   28.54   0
  -5   4  -5  838.11   16.64   0
  -4  12  -5  158.13   33.97   0
  -3  14  -4  387.73   56.65   0
  -2   6  -4  482.43   18.74   0
  -1  16  -2  256.48   86.32   0
   0  14  -2 1520.90   81.31   0
   1   7  -2  864.05   27.78   0
   1  11  -2   93.94   35.20   0
   2   7  -1  596.32   31.05   0
   2  11  -1  165.83   39.39   0
   3  10   0   88.37   36.74   0
   4  13   2  204.04   68.82   0
   4  15   3   72.40   90.72   0
   5  11   3  618.89   54.18   0
   5  15   5   47.47   83.85   0
   5  16   6  -11.86   85.70   0
   6   7   5  767.20   29.42   0
   6  11   5  531.84   48.68   0
   6  13   6  106.54   55.22   0
  -9  14  -6   37.50   41.77   0
  -6   7  -6  458.76   25.10   0
  -6  10  -6  706.09   35.17   0
  -6  11  -6   44.95   34.77   0
  -1  14  -3  350.63   63.35   0
   0   8  -3  300.43   24.66   0
   0   9  -3 1395.67   35.40   0
   0  10  -3  173.52   35.02   0
   1  -1   2  961.92   10.28   0
   1  15  -1  335.12   80.38   0
   2  12  -1  -41.67   49.05   0
   3   2   2   -9.78    8.20   0
   3  16   2  106.11  114.67   0
   5  14   4  262.84   74.77   0
  -8  14  -6  -47.80   44.68   0
  -7   2  -5   57.75    7.16   0
  -7  13  -6  157.01   41.72   0
  -4  13  -5  683.55   50.75   0
  -4  16  -4   42.29   62.14   0
  -3   9  -5  860.48   31.80   0
  -3  10  -5  273.03   29.37   0
  -3  15  -4   65.94   54.87   0
  -2  -2   0 4043.62   19.98   0
  -2  13  -4  208.02   42.18   0
  -2  16  -3  104.99   75.37   0
   0   7  -3 1257.22   28.34   0
   0  11  -3  -19.35   33.83   0
   0  15  -2  -18.17   69.37   0
   0  17  -1   16.35  100.01   0
   1  12  -2   10.92   46.02   0
   2   6  -1 4936.98   42.67   0
   4  10   1  227.42   37.70   0
   4  14   2  134.87   81.13   0
   5   4   4 1151.94   17.63   0
   5  12   3  196.67   52.82   0
 -11   8  -7  107.17   20.48   0
 -11   9  -7    5.55   22.24   0
 -11  10  -7  237.60   29.54   0
 -10   9  -7   83.63   24.03   0
 -10  10  -7   18.89   28.75   0
  -7   5  -6  566.94   16.47   0
  -6  12  -6  174.10   36.77   0
  -3   8  -5  935.34   27.92   0
  -3  11  -5  308.29   35.93   0
  -2   5  -4  141.93   15.75   0
  -1   4  -3  858.74   16.58   0
  -1  17  -2   36.80   93.28   0
   0  12  -3  -19.86   40.43   0
   1   6  -2 5061.89   41.68   0
   1  13  -2   59.16   47.34   0
   2  13  -1  -47.06   51.56   0
   2  17   1  229.21  115.20   0
   3   6   0 3687.75   38.93   0
   3  15   1  174.22   89.81   0
   4  17   4  116.63  105.33   0
   5  16   5  115.44   88.52   0
   6  14   6   33.75   57.78   0
 -11  11  -7   36.15   24.86   0
 -10   8  -7   53.65   21.12   0
 -10  11  -7  288.22   32.97   0
  -9   9  -7  119.37   23.83   0
  -9  10  -7   67.89   24.67   0
  -8  15  -6    8.87   49.09   0
  -7  14  -6  269.48   46.46   0
  -6   6  -6 1309.83   24.20   0
  -6  13  -6   18.83   38.61   0
  -5   8  -6  162.76   25.50   0
  -5  10  -6  175.29   32.39   0
  -5  11  -6  423.30   35.67   0
  -4  14  -5  174.52   49.87   0
  -3   7  -5 1280.26   26.11   0
  -3  12  -5  221.93   35.34   0
  -2  14  -4  216.49   53.27   0
  -1   8  -4  227.69   22.37   0
  -1   9  -4  757.93   28.97   0
  -1  10  -4  191.21   29.22   0
  -1  11  -4  247.12   32.93   0
  -1  15  -3   98.66   66.46   0
   1   3  -1 8074.70   34.53   0
   1  16  -1  -60.55   95.07   0
   3  17   2  153.43  118.74   0
   5  15   4  313.25   88.85   0
   6  13   5  249.38   61.50   0
 -11  12  -7   86.39   29.58   0
 -10   3  -6   32.02    8.73   0
 -10   7  -7   -6.48   16.33   0
 -10  12  -7   27.66   29.91   0
  -9   8  -7   26.62   22.07   0
  -9  11  -7   -7.76   29.05   0
  -3  16  -4   14.76   62.55   0
  -1  12  -4  680.79   42.65   0
   0   6  -3 3522.46   36.79   0
   0  13  -3   59.82   40.37   0
   0  16  -2    7.09   75.92   0
   1  14  -2  102.08   54.71   0
   2   3   0 1353.87   16.19   0
   2  14  -1  109.58   69.72   0
   4   1   5 1808.28   12.68   0
   4  15   2  355.13   89.71   0
   6   9   4  380.43   36.52   0
   6  10   4  121.44   38.36   0
 -11  13  -7   11.28   29.99   0
 -10  13  -7  195.71   35.04   0
  -9  12  -7   57.98   32.91   0
  -8   9  -7   53.46   23.61   0
  -8  10  -7   15.08   27.24   0
  -8  11  -7  181.30   30.52   0
  -7  15  -6  126.56   46.16   0
  -6  14  -6   27.92   40.69   0
  -5   7  -6  665.43   24.96   0
  -4  15  -5  341.82   55.81   0
  -3   6  -5 1244.71   24.65   0
  -3  13  -5  181.28   38.84   0
  -2  15  -4  437.00   58.80   0
  -1   7  -4  872.11   27.05   0
  -1  16  -3    1.62   69.61   0
   0  14  -3  117.36   56.21   0
   2   5  -1 4713.14   36.10   0
   3  16   1   55.88   93.55   0
   4  13   1  176.46   60.85   0
   5   9   2  202.57   36.87   0
   5  10   2  537.46   41.97   0
   5  14   3   68.81   71.82   0
   6  11   4  142.70   40.24   0
   7   8   7   46.55   17.79   0
  -9   7  -7  344.19   21.44   0
  -9  13  -7    9.64   36.46   0
  -8   8  -7   50.80   21.91   0
  -8  12  -7  235.27   35.57   0
  -6   5  -6    4.25   11.61   0
  -3   1  -3   21.72    6.50   0
  -3  14  -5  123.82   40.82   0
  -2  10  -5  490.22   29.71   0
  -1  -1   0 1709.87    8.68   0
  -1  13  -4  118.77   41.36   0
   0   3  -2 1070.28   14.85   0
   1   5  -2 4806.33   35.82   0
   1  15  -2  280.69   67.80   0
   1  17  -1   94.64  104.76   0
   2  10  -2 1103.43   39.72   0
   2  15  -1  283.10   76.99   0
   4  17   3  196.67  106.06   0
   5   8   2  466.64   27.57   0
   5  12   2   46.49   51.95   0
   5  16   4  230.94   91.71   0
   5  17   5   -2.92   88.35   0
   6  12   4  346.41   46.58   0
   6  14   5  331.68   64.28   0
 -10   6  -7  347.14   17.66   0
 -10  14  -7   11.57   34.04   0
  -9   3  -6  120.43    9.48   0
  -7   4  -6  609.31   14.93   0
  -7   9  -7  372.63   27.43   0
  -7  10  -7   33.09   26.38   0
  -7  11  -7  154.15   32.98   0
  -6  15  -6   10.89   44.38   0
  -4  16  -5  182.67   57.36   0
  -2   2  -3  -16.69    6.53   0
  -2   9  -5  164.22   24.47   0
  -2  11  -5  382.91   33.78   0
  -2  12  -5   71.79   31.86   0
  -2  16  -4   66.64   57.06   0
  -1  14  -4  222.92   50.36   0
   0  15  -3  418.22   65.89   0
   0  17  -2   10.05   80.31   0
   1   9  -3  649.50   28.47   0
   1  10  -3 1179.00   40.77   0
   1  11  -3  609.87   37.98   0
   2   9  -2  311.74   26.20   0
   2  11  -2  201.70   35.86   0
   2  12  -2 1053.50   58.34   0
   3   5   0  930.57   20.97   0
   3   9  -1  607.65   30.82   0
   3  10  -1 1228.42   42.93   0
   3  11  -1  549.74   42.53   0
   3  15   0  409.72   87.65   0
   4  14   1  175.16   75.01   0
   4  16   2    8.67   93.43   0
   5  15   3   54.53   77.62   0
  -9   6  -7  200.79   16.37   0
  -9  14  -7   60.47   39.91   0
  -8   7  -7  117.74   17.46   0
  -8  13  -7   68.48   34.37   0
  -7   8  -7   81.64   22.43   0
  -7  12  -7   -9.75   31.59   0
  -5   6  -6   41.76   13.23   0
  -3  15  -5   29.38   45.94   0
  -2   4  -4 3780.47   28.21   0
  -2   8  -5  431.58   22.98   0
   0   5  -3  753.21   20.44   0
   2   8  -2  389.03   25.14   0
   3   8  -1  458.30   29.32   0
   3  12  -1   -5.88   43.38   0
   5  13   2  160.52   65.12   0
   6  13   4  170.09   51.89   0
   6  15   5  -12.62   66.94   0
   7   7   7  926.27   19.48   0
  -8  14  -7   47.69   40.80   0
  -7  13  -7   -9.87   33.44   0
  -6  -2  -2  530.37    8.86   0
  -2  13  -5  175.66   37.87   0
  -1  15  -4  104.70   55.37   0
   0   9  -4  352.68   26.42   0
   0  10  -4  -11.11   27.94   0
   0  11  -4 1083.67   41.61   0
   1   8  -3  501.01   26.25   0
   1  13  -3  141.46   43.85   0
   1  16  -2   59.63   71.47   0
   3  16   0  204.95   93.97   0
   4  15   1  121.18   83.67   0
   5   7   2   39.32   19.25   0
   5  17   4  -14.97   90.00   0
   7   9   6  259.64   24.28   0
  -7   7  -7  802.06   24.92   0
  -6   9  -7  148.48   27.87   0
  -6  10  -7  471.50   31.22   0
  -6  11  -7  146.18   30.37   0
  -6  12  -7  329.16   37.42   0
  -3  16  -5  127.89   51.04   0
  -2   7  -5   26.99   16.85   0
  -2  14  -5  270.65   49.17   0
   0  12  -4 1214.83   49.02   0
   0  16  -3   55.62   69.40   0
   2   7  -2  332.19   25.61   0
   2  14  -2   21.08   53.38   0
   5  14   2  386.87   67.30   0
   5  16   3  124.31   91.91   0
   6  14   4   61.59   59.17   0
  -8   3  -6  305.15   12.84   0
  -8   6  -7   36.89   15.38   0
  -7  14  -7   17.74   34.13   0
  -6  13  -7  153.38   38.38   0
  -3  10  -6  -10.39   27.28   0
  -3  11  -6  129.23   29.38   0
  -1   3  -3  247.61   13.72   0
  -1  16  -4   20.68   62.72   0
   0   8  -4  -22.11   21.20   0
   0  13  -4   95.34   40.66   0
   1   7  -3  136.61   23.88   0
   1  14  -3  397.13   55.93   0
   1  17  -2   81.31   88.84   0
   3   7  -1  235.55   23.35   0
   4  13   0  151.79   53.32   0
   6   5   5  129.62   13.54   0
   6   9   3  214.95   30.34   0
   6  10   3   99.46   31.68   0
   6  11   3  177.95   41.02   0
   6  12   3  734.86   51.27   0
   6  16   5   43.38   68.43   0
   7   8   6   82.94   19.55   0
 -10   5  -7   15.58   11.28   0
  -8   1  -5  123.18    5.78   0
  -7  15  -7  115.40   42.83   0
  -6   8  -7  122.01   22.49   0
  -5   5  -6  103.97   12.06   0
  -3   9  -6  152.26   24.40   0
  -3  12  -6  590.67   35.92   0
  -3  13  -6  152.13   37.80   0
  -2  15  -5  247.73   46.96   0
  -1   5  -4 1485.88   23.61   0
  -1  10  -5  349.92   28.25   0
  -1  12  -5  566.15   37.85   0
   0  14  -4    8.79   48.90   0
   0  17  -3   -8.85   74.62   0
   1  15  -3  105.67   56.30   0
   2  15  -2   74.22   57.55   0
   3  17   0   73.39  101.00   0
   4  14   0  -27.38   63.29   0
   5  10   1  334.85   35.98   0
   5  11   1   92.13   41.88   0
   5  12   1  528.58   54.49   0
   6  13   3  112.83   53.14   0
   6  15   4  212.69   70.45   0
 -10  11  -8    9.70   26.80   0
  -9   5  -7  584.22   16.54   0
  -6   4  -6   87.89   10.32   0
  -6  14  -7  297.50   40.45   0
  -5  10  -7  -26.79   28.73   0
  -5  11  -7  403.37   31.51   0
  -5  12  -7   90.25   34.10   0
  -4   6  -6  105.21   15.60   0
  -2   6  -5 1670.54   27.10   0
  -1   9  -5  923.45   31.85   0
  -1  13  -5   48.75   36.77   0
   0   7  -4 1318.60   29.55   0
   1   4  -2  399.36   19.54   0
   5   6   2 2343.32   31.79   0
   5   9   1  916.04   40.56   0
   5  13   1   92.37   57.08   0
   5  17   3  192.73   90.90   0
   6   4   6   95.18    8.55   0
   6   8   3  505.02   27.31   0
   7  11   5  439.98   35.53   0
   7  12   5   93.74   40.20   0
 -10   9  -8  165.43   23.19   0
 -10  10  -8   29.67   23.71   0
 -10  12  -8  -26.46   28.15   0
  -9  10  -8  172.79   27.48   0
  -9  11  -8  167.67   27.44   0
  -7   6  -7    6.31   13.65   0
  -6   7  -7   -8.10   15.17   0
  -6  15  -7   90.94   44.03   0
  -5   9  -7  761.83   30.78   0
  -5  13  -7   35.25   33.29   0
  -4  16  -6  190.61   54.71   0
  -3  14  -6  -14.46   38.08   0
  -2  16  -5   50.06   49.57   0
  -1   8  -5  167.12   20.43   0
  -1  14  -5  196.22   44.46   0
   0  15  -4  -10.96   50.71   0
   1  16  -3  -10.11   62.90   0
   2   6  -2  554.99   21.04   0
   2  11  -3  153.65   35.10   0
   2  16  -2  256.20   78.56   0
   4  15   0   -5.67   70.38   0
   4  17   1  175.34   90.95   0
   5  16   2   93.15   90.66   0
   6   6   4   88.72   16.10   0
   6  14   3   -4.05   55.27   0
   6  16   4  379.85   76.97   0
 -10  13  -8   50.13   27.60   0
  -9   9  -8   62.63   23.24   0
  -9  12  -8   14.19   27.82   0
  -9  13  -8   82.99   30.78   0
  -5   8  -7   21.88   21.29   0
  -5  14  -7   89.89   33.94   0
  -3  15  -6  174.89   46.29   0
   0   4  -3 1154.63   25.51   0
   1   6  -3  161.20   14.07   0
   1  11  -4  289.30   34.28   0
   2  10  -3   65.10   30.15   0
   2  12  -3  688.81   43.76   0
   2  13  -3  188.81   41.24   0
   3   6  -1  194.17   17.92   0
   3  10  -2   30.15   32.12   0
   3  12  -2  692.98   47.52   0
   3  13  -2  132.30   47.56   0
   5   8   1  175.02   24.53   0
   5  14   1  226.58   64.26   0
   7   7   6    7.90   15.08   0
   7  13   5   -6.46   41.26   0
 -10   8  -8  208.06   20.53   0
  -9  14  -8  102.26   33.51   0
  -8   5  -7   37.04   11.97   0
  -8  10  -8  232.20   27.41   0
  -8  11  -8  226.92   29.93   0
  -8  12  -8  140.43   31.58   0
  -8  13  -8   60.29   32.79   0
  -2  10  -6    1.49   26.54   0
  -2  11  -6 1129.80   37.89   0
  -2  12  -6   20.46   30.21   0
  -2  13  -6  414.01   38.36   0
  -1  15  -5  171.86   48.41   0
   0  16  -4  118.26   58.17   0
   1  10  -4  130.21   30.56   0
   1  12  -4  602.23   42.44   0
   1  13  -4  129.04   38.96   0
   2   9  -3 1195.98   32.99   0
   2  14  -3   79.66   50.74   0
   2  17  -2  118.72   85.84   0
   3   4   0 1423.91   21.06   0
   3   9  -2 1096.80   33.88   0
   4  16   0  169.73   78.72   0
   5  15   1  243.81   72.35   0
   6  11   2 1277.41   50.45   0
   6  12   2  100.83   42.28   0
   7   6   7   19.65   10.86   0
  -9   8  -8   80.82   18.41   0
  -8   9  -8   70.53   20.39   0
  -8  14  -8   40.26   33.70   0
  -7  11  -8  166.26   29.01   0
  -7  12  -8  257.42   32.47   0
  -5  15  -7   98.84   41.11   0
  -4  10  -7  294.49   27.71   0
  -3  16  -6  121.82   49.05   0
  -1   7  -5  423.67   19.74   0
   0  11  -5  801.19   38.45   0
   1   9  -4  681.86   27.78   0
   1  14  -4  190.36   49.22   0
   1  17  -3   94.16   67.30   0
   3  14  -2   92.18   65.09   0
   3  17  -1   84.46   86.36   0
   4   9  -1  730.00   33.28   0
   6  10   2  -48.23   37.64   0
   6  13   2  503.46   56.64   0
   6  17   4   67.40   70.87   0
   7   8   5   24.25   20.88   0
  -7  10  -8   56.37   23.85   0
  -7  13  -8    4.28   34.06   0
  -6   6  -7  387.11   15.99   0
  -5   7  -7  485.30   20.30   0
  -4   5  -6   23.09   12.72   0
  -4   9  -7  775.94   30.27   0
  -2   3  -4 1953.37   18.12   0
  -2   5  -5  -12.74   13.44   0
  -1  16  -5  123.00   49.40   0
   0  10  -5  313.87   28.92   0
   0  12  -5  215.98   34.28   0
   0  13  -5  164.43   40.92   0
   2   8  -3 1085.37   30.17   0
   2  15  -3  544.14   61.89   0
   3   8  -2  974.09   30.44   0
   4  17   0  410.71   92.95   0
   5   7   1  446.35   25.61   0
   5  11   0  821.40   50.62   0
   5  12   0  252.09   46.74   0
   5  16   1  133.75   82.77   0
   6  14   2   60.68   54.66   0
   6  16   3  186.98   75.69   0
   7  11   4  148.39   33.34   0
   7  12   4   96.47   39.70   0
   7  13   4  266.84   48.12   0
 -10   7  -8   10.64   14.78   0
  -8   8  -8  372.07   21.37   0
  -7   5  -7  438.83   15.77   0
  -7   9  -8   29.56   22.69   0
  -7  14  -8   65.83   37.07   0
  -5   4  -6   83.39   10.61   0
  -2   8  -6  130.82   19.17   0
  -2  15  -6   13.92   38.53   0
   0   9  -5   30.58   26.34   0
   0  14  -5  196.29   44.05   0
   1   8  -4  298.98   21.80   0
   1  15  -4   82.45   50.11   0
   4  15  -1  174.30   64.70   0
   5  10   0  357.23   39.52   0
   5  13   0  267.46   50.97   0
   7  10   4  322.60   29.41   0
 -10   4  -7  162.86   10.08   0
  -9   7  -8   39.41   16.66   0
  -6  10  -8   52.73   24.86   0
  -6  11  -8   20.16   26.78   0
  -6  12  -8   67.49   28.45   0
  -6  13  -8   16.46   31.96   0
  -4   8  -7  519.62   24.18   0
  -2  16  -6   29.20   42.07   0
  -1  11  -6  413.37   34.18   0
  -1  12  -6   37.52   30.58   0
   0  15  -5    1.01   45.55   0
   1   5  -3  666.10   19.26   0
   1  16  -4   91.71   54.01   0
   2   5  -2   51.57   14.45   0
   2  16  -3  148.52   58.52   0
   4   8  -1  288.77   22.59   0
   5   4   3  397.03   13.63   0
   5   9   0  -42.34   33.42   0
   5  14   0  216.70   60.08   0
   5  17   1   22.70   90.17   0
   6  17   3   45.80   74.03   0
   7  14   4  125.88   50.46   0
 -10   2  -6   18.88    5.94   0
  -7   8  -8   27.76   18.63   0
  -6  14  -8   29.00   30.62   0
  -3  14  -7   54.95   36.67   0
  -1   6  -5  830.26   22.26   0
  -1  10  -6  891.35   35.20   0
  -1  13  -6    2.41   33.20   0
  -1  14  -6  486.44   42.85   0
   0   8  -5  835.51   26.36   0
   1   2  -1  844.82   10.49   0
   2   7  -3 2134.89   33.56   0
   2  17  -3  122.32   79.55   0
   3   5  -1  529.71   20.80   0
   3   7  -2 2181.04   36.38   0
   4  16  -1  108.54   74.06   0
   5  15   0   -5.48   63.05   0
   6   8   2  165.80   25.83   0
   7  15   4  224.46   55.08   0
  -8   7  -8   61.50   16.69   0
  -7  -1  -3  226.21    6.79   0
  -6   9  -8  169.89   24.03   0
  -6  15  -8   31.74   35.60   0
  -5   6  -7  572.37   17.90   0
  -5  11  -8  117.67   29.46   0
  -5  12  -8  492.90   36.60   0
  -5  13  -8  192.41   35.49   0
  -3  15  -7   34.81   37.98   0
  -2   7  -6  319.40   19.32   0
  -1  15  -6   72.32   42.94   0
   0   2  -2 3434.11   19.71   0
   0  16  -5  165.46   57.28   0
   1   7  -4  911.20   27.55   0
   2  11  -4  213.49   35.09   0
   2  12  -4   76.87   34.42   0
   2  13  -4  138.24   38.54   0
   3  11  -3  268.21   38.43   0
   3  12  -3 1500.00   50.15   0
   3  13  -3  368.18   43.49   0
   6  11   1  469.91   44.92   0
   6  12   1  -17.46   44.91   0
   6  13   1   42.08   50.06   0
   6  16   2  113.61   66.97   0
   7  12   3   12.31   38.60   0
  -6   3  -6   48.41    9.86   0
  -5  10  -8    2.18   26.91   0
  -5  14  -8   17.83   32.89   0
  -4   7  -7  340.34   20.02   0
  -1   9  -6  327.81   25.34   0
   0   5  -4 1260.36   21.12   0
   1  11  -5   80.09   31.47   0
   1  12  -5  619.47   39.88   0
   1  13  -5   27.32   38.01   0
   2  10  -4  332.58   29.04   0
   2  14  -4  266.76   45.93   0
   3  10  -3  -55.32   27.17   0
   3  14  -3   28.71   43.54   0
   4   7  -1 1104.91   29.45   0
   4  11  -2  205.90   37.82   0
   4  17  -1  141.51   83.28   0
   5   2   7   37.38    7.87   0
   5  16   0  172.15   75.81   0
   6  10   1  785.12   42.08   0
   6  14   1  727.64   60.47   0
   7   7   5  569.16   21.05   0
   7  11   3  192.26   33.60   0
   7  13   3   44.85   41.67   0
  -9   2  -6   52.75    6.50   0
  -9  12  -9   10.49   25.07   0
  -7   7  -8   50.21   16.78   0
  -6   5  -7  457.04   13.79   0
  -6   8  -8  985.42   30.58   0
  -5  15  -8  105.00   36.15   0
  -2  11  -7  246.27   28.08   0
  -2  12  -7   52.89   28.83   0
  -2  13  -7  213.66   32.61   0
  -1   1  -2  723.73    8.06   0
  -1  16  -6   23.12   44.47   0
   1  10  -5  321.63   28.17   0
   1  14  -5  278.23   44.54   0
   2  15  -4  278.02   52.04   0
   3   9  -3 1442.96   34.55   0
   3  15  -3  573.07   62.07   0
   4  10  -2  371.25   32.89   0
   5   6   1 1150.03   26.67   0
   5  12  -1  611.26   47.78   0
   5  13  -1   14.12   50.01   0
   6   5   4   71.14   17.44   0
   6  15   1   66.60   60.55   0
   6  17   2  152.67   78.80   0
   7   6   6  512.87   14.71   0
   7  10   3  206.47   32.72   0
   7  14   3   19.00   52.56   0
  -9   6  -8  121.69   14.23   0
  -9  11  -9    3.74   24.00   0
  -9  13  -9   10.21   24.52   0
  -8  12  -9   35.48   26.28   0
  -8  13  -9   84.89   28.54   0
  -7   1  -5  341.29    7.52   0
  -5   9  -8  431.56   25.97   0
  -4  12  -8    8.20   29.78   0
  -4  13  -8   91.41   31.21   0
  -2  10  -7  387.52   29.17   0
  -2  14  -7   86.00   32.58   0
  -1   8  -6  309.23   20.69   0
   0   7  -5  864.38   23.00   0
   0  12  -6  397.12   33.66   0
   0  13  -6   21.50   35.58   0
   1   3  -2   94.33    9.60   0
   1  15  -5  150.23   48.05   0
   2   2   0 4021.58   20.98   0
   2   9  -4 1334.67   35.96   0
   2  16  -4   -5.83   49.81   0
   3  16  -3   46.47   62.56   0
   4   5   0 1652.18   26.69   0
   4   9  -2 1341.46   37.08   0
   5   3   4  455.45    9.70   0
   5  11  -1   29.59   42.25   0
   5  14  -1  336.72   57.22   0
   5  17   0  263.05   85.28   0
   6   9   1  387.01   32.06   0
   7  15   3   50.81   56.21   0
  -9  10  -9  -17.58   22.32   0
  -8  11  -9  157.05   26.88   0
  -8  14  -9  148.64   32.13   0
  -4   4  -6  230.01   10.72   0
  -4  11  -8  231.29   29.72   0
  -4  14  -8   26.71   33.90   0
  -2   4  -5  107.80   10.23   0
  -2   6  -6 1100.69   22.41   0
  -2  15  -7   90.35   39.77   0
   0  11  -6    9.72   28.24   0
   0  14  -6   32.01   35.96   0
   1   9  -5  936.09   33.91   0
   1  16  -5  151.79   48.31   0
   2   3  -1   55.26    9.19   0
   2   6  -3  357.73   19.07   0
   3   6  -2  456.77   19.45   0
   4  16  -2   52.92   64.32   0
   5  15  -1  184.07   63.38   0
   6   7   2  335.63   21.00   0
   6  16   1   17.55   67.52   0
   7   9   3  317.33   31.40   0
   7  16   3   18.70   64.42   0
  -8   6  -8  547.32   17.30   0
  -8  10  -9  157.20   24.00   0
  -7  11  -9    8.76   24.43   0
  -7  12  -9   44.41   29.06   0
  -7  13  -9    1.91   26.82   0
  -7  14  -9   74.56   31.88   0
  -6   7  -8   65.63   17.36   0
  -5   8  -8  -34.04   21.27   0
  -4   6  -7  648.79   18.36   0
  -4  10  -8  371.42   28.54   0
  -4  15  -8   23.82   34.36   0
  -2   9  -7  265.61   25.16   0
  -1   2  -3   56.71    7.58   0
  -1   5  -5  -30.65   12.84   0
   0   3  -3  449.12   12.98   0
   0  10  -6    8.21   24.84   0
   0  15  -6  215.87   42.64   0
   1   6  -4  173.07   13.74   0
   2   8  -4  106.20   21.31   0
   3   8  -3  208.01   22.46   0
   4  17  -2   14.68   79.29   0
   5  16  -1   27.49   70.53   0
   6  12   0  403.59   47.46   0
   6  13   0   24.63   49.06   0
   7  12   2   40.55   39.60   0
   7  13   2  311.68   48.42   0
  -9   9  -9  341.79   22.58   0
  -8   2  -6   99.11    8.50   0
  -7  10  -9   43.87   22.42   0
  -4   9  -8  223.68   23.76   0
  -1   7  -6  843.62   23.82   0
  -1  12  -7  421.98   33.33   0
  -1  13  -7  -26.24   30.67   0
  -1  14  -7  143.80   37.97   0
   0  16  -6  -17.25   44.39   0
   3  12  -4   15.78   32.87   0
   3  13  -4   30.96   38.51   0
   4   8  -2  141.66   21.01   0
   6  11   0   96.52   41.24   0
   6  14   0   -4.08   49.90   0
   6  17   1  124.58   75.51   0
   7  11   2  209.03   37.21   0
   7  14   2   93.69   50.18   0
  -8   9  -9   80.74   21.29   0
  -7   6  -8   62.87   13.75   0
  -6  11  -9   39.16   25.50   0
  -6  12  -9  293.32   29.57   0
  -6  13  -9  146.21   30.08   0
  -6  14  -9   30.62   30.75   0
  -1  11  -7  109.72   27.74   0
  -1  15  -7   22.93   34.70   0
   0   6  -5 1435.10   26.83   0
   0   9  -6 1291.44   30.72   0
   1   8  -5  143.64   17.84   0
   2   4  -2 2200.46   24.13   0
   2  12  -5   43.58   32.71   0
   2  13  -5  251.30   40.08   0
   2  14  -5  318.39   45.58   0
   3  11  -4  261.12   34.02   0
   3  14  -4  376.85   44.93   0
   3  15  -4   34.96   46.28   0
   4   1   6  237.59   10.94   0
   4   6  -1  162.90   17.57   0
   4  12  -3   63.78   34.43   0
   4  13  -3   60.74   39.77   0
   4  14  -3  333.13   53.32   0
   5  17  -1   16.17   74.58   0
   6   8   1  386.46   26.51   0
   6  15   0  262.53   59.58   0
   7  15   2   48.25   56.10   0
  -9   8  -9   83.43   18.26   0
  -7   9  -9  118.64   20.15   0
  -2   8  -7  855.12   27.41   0
  -1  10  -7  522.18   30.30   0
   1  12  -6   33.37   31.05   0
   1  13  -6  -14.68   37.25   0
   1  14  -6  512.07   45.61   0
   2   0   3 1066.51   11.23   0
   2  11  -5  310.63   34.44   0
   2  15  -5  124.38   46.48   0
   3  10  -4  971.98   34.97   0
   3  16  -4   44.32   64.36   0
   4  11  -3  233.19   36.03   0
   5  14  -2  296.57   54.36   0
   6  10   0  -19.54   32.35   0
   6  16   0    8.26   72.17   0
   7   7   4  384.36   22.98   0
   7  10   2  383.05   37.23   0
   7  16   2  136.27   64.57   0
   8  12   4   68.29   32.68   0
   8  13   4   60.49   36.83   0
  -6  10  -9   18.24   21.15   0
  -5   7  -8   36.91   16.85   0
  -5  12  -9  182.95   29.15   0
  -5  13  -9  -13.49   29.26   0
  -5  14  -9  135.30   32.85   0
  -4   8  -8   27.88   18.59   0
   0   4  -4 2421.14   23.78   0
   0   8  -6  586.46   23.75   0
   1  11  -6  317.89   33.24   0
   1  15  -6  -36.99   42.53   0
   2  10  -5  519.34   32.25   0
   2  16  -5   44.89   47.72   0
   3   7  -3 1843.11   33.37   0
   4  10  -3  926.47   36.98   0
   5  15  -2  191.01   60.85   0
  -9   5  -8  327.34   13.10   0
  -8   8  -9   85.40   16.66   0
  -6   6  -8  117.66   13.58   0
  -5  11  -9   89.32   26.34   0
  -3   9  -8   77.12   23.40   0
  -2   5  -6 1756.40   22.95   0
  -2  13  -8  226.85   36.66   0
  -2  14  -8   30.18   33.97   0
  -2  15  -8  270.99   41.83   0
   0  13  -7  732.93   40.25   0
   1   7  -5  433.67   19.84   0
   1  16  -6   53.54   47.59   0
   2   5  -3 4462.25   36.60   0
   3   9  -4  195.03   26.53   0
   4   7  -2   69.17   22.57   0
   5  16  -2   40.56   61.28   0
   6   9   0 1389.32   42.53   0
   6  17   0  -58.55   74.36   0
   7   9   2  292.53   28.36   0
   7  12   1  511.87   43.68   0
   7  13   1  -25.31   44.71   0
   7  14   1  207.81   50.20   0
   7  17   2   44.90   61.96   0
  -7   8  -9   50.20   17.54   0
  -6   9  -9  371.16   24.10   0
  -5  10  -9  319.14   26.77   0
  -4   2  -5   98.94    8.83   0
  -4   5  -7  170.98   11.90   0
  -4  13  -9  114.71   30.13   0
  -4  14  -9  110.67   36.83   0
  -2   1  -3   42.60    5.53   0
   0  12  -7  -24.24   30.08   0
   0  14  -7   49.90   34.78   0
   0  15  -7   48.15   38.28   0
   1   5  -4 1316.95   23.33   0
   1  10  -6  715.54   32.32   0
   2   9  -5  243.27   28.47   0
   3   5  -2 4946.40   38.61   0
   4   9  -3  191.81   24.01   0
   5   5   1   29.27   13.41   0
   6   4   5   23.09    8.46   0
   6  12  -1   -1.12   42.99   0
   6  13  -1   85.97   45.33   0
   6  14  -1  635.91   56.43   0
   6  15  -1   18.34   57.76   0
   7   6   5  703.14   18.11   0
   7  11   1  169.74   38.14   0
   7  15   1   41.34   57.68   0
  -8   5  -8   -2.94   10.11   0
  -8  13 -10   51.98   24.63   0
  -7   2  -6  282.63    8.82   0
  -4  12  -9  112.51   29.11   0
  -2   2  -4 2346.97   20.24   0
   0  11  -7 1007.17   36.40   0
   5  17  -2  -31.64   66.93   0
   6   7   1  950.59   26.77   0
   6  11  -1  386.30   45.95   0
   6  16  -1   18.82   67.93   0
   7  16   1  370.52   66.28   0
   8   9   5  541.59   21.73   0
   8  13   3  200.06   41.57   0
   8  14   3  529.45   49.72   0
  -9   7  -9   74.03   13.97   0
  -9  11 -10   32.75   21.29   0
  -8  -1  -3  504.84   10.57   0
  -8  12 -10    5.09   24.97   0
  -5   9  -9  314.18   24.58   0
  -4   7  -8  423.45   19.09   0
  -4  11  -9  186.91   27.85   0
  -3   8  -8   28.65   19.70   0
  -1   4  -5 1131.01   19.39   0
  -1   8  -7 1568.91   31.40   0
   0   7  -6    5.16   15.53   0
   0  10  -7  493.87   31.49   0
   1   9  -6  345.89   27.90   0
   2  13  -6  416.71   40.49   0
   2  14  -6  -24.15   37.19   0
   3  12  -5  145.25   34.77   0
   3  13  -5  172.93   37.31   0
   3  14  -5   76.72   40.57   0
   3  15  -5  -47.57   43.03   0
   4  12  -4  161.60   34.62   0
   4  13  -4  226.58   40.00   0
   4  14  -4   78.36   42.29   0
   4  15  -4  129.90   50.48   0
   6   5   3 1369.65   22.27   0
   7  10   1  666.46   37.50   0
   7  17   1   21.48   64.92   0
   8  12   3   14.35   32.42   0
   8  15   3   -3.59   43.01   0
  -8   7  -9   36.71   14.35   0
  -8  11 -10   -8.22   23.06   0
  -7   5  -8    3.61   11.51   0
  -7  12 -10   73.28   26.62   0
  -7  13 -10  147.14   27.55   0
  -7  14 -10    5.34   25.73   0
  -6   8  -9  164.23   18.46   0
  -5   6  -8  161.50   12.72   0
  -4  10  -9  153.20   26.15   0
  -3  13  -9  138.22   31.16   0
  -3  14  -9   86.17   34.99   0
  -1  12  -8  388.15   32.60   0
  -1  13  -8  128.78   29.52   0
  -1  14  -8   24.74   30.57   0
  -1  15  -8   43.87   34.81   0
   0   5  -5   95.25   13.49   0
   2   8  -5  383.42   24.60   0
   2  12  -6   43.31   34.14   0
   2  15  -6   10.91   41.63   0
   3   6  -3 2875.58   35.45   0
   3   8  -4  339.74   27.76   0
   3  11  -5  503.40   35.81   0
   3  16  -5  128.04   48.33   0
   4   8  -3  362.62   27.64   0
   4  11  -4   42.65   32.57   0
   4  16  -4   28.19   57.55   0
   6   8   0  675.15   29.41   0
   6  10  -1  795.52   41.28   0
   6  17  -1  157.15   72.25   0
   7  13   0  882.62   51.62   0
   7  14   0   -1.85   50.25   0
   8  11   3  247.27   32.60   0
  -8   3  -7  314.98   10.17   0
  -7  11 -10  236.88   27.04   0
  -6   1  -5  937.77   13.37   0
  -6  13 -10   67.94   29.95   0
  -6  14 -10   52.21   31.75   0
  -5   4  -7  153.51   10.78   0
  -3  12  -9  157.66   29.97   0
  -1  11  -8   -6.58   25.88   0
   0   9  -7   68.03   24.55   0
   1  13  -7   -8.25   34.26   0
   1  14  -7  217.28   37.54   0
   1  15  -7   37.68   37.01   0
   2  11  -6 1165.84   40.98   0
   2  16  -6  -20.97   43.38   0
   4   4   0 3133.87   28.50   0
   4   5  -1 1784.39   26.65   0
   5  16  -3  148.97   60.25   0
   7   8   2 1007.36   30.94   0
   7  12   0   -7.03   40.37   0
   7  15   0  133.59   60.04   0
  -8  10 -10   14.06   20.24   0
  -7   7  -9  294.75   16.57   0
  -6  12 -10   24.17   25.16   0
  -5   8  -9  465.48   22.43   0
  -4   9  -9   16.88   22.12   0
  -3  11  -9   35.27   24.92   0
   1   6  -5 1011.71   24.41   0
   1   8  -6  365.46   23.01   0
   1  12  -7  421.58   37.82   0
   3  10  -5  218.72   32.21   0
   4   6  -2  360.09   21.13   0
   4  10  -4  875.34   38.13   0
   6  13  -2  492.58   49.19   0
   6  14  -2  -51.07   51.37   0
   6  15  -2  -18.24   54.66   0
   7   9   1  318.90   30.52   0
   7  16   0   31.83   58.50   0
   8  10   3  724.20   33.94   0
   8  13   2  254.70   43.44   0
   8  14   2   36.75   46.54   0
   8  15   2  337.07   52.16   0
  -7  10 -10   42.53   21.06   0
  -6  11 -10  199.38   26.11   0
  -5  13 -10  113.24   31.79   0
  -5  14 -10   92.82   29.52   0
  -3   5  -7  969.79   18.42   0
  -3   7  -8  366.40   20.01   0
  -3  10  -9  587.58   30.39   0
  -1   7  -7   85.37   15.59   0
  -1  10  -8   55.60   24.14   0
   0  14  -8   35.89   34.29   0
   1  11  -7   95.33   28.94   0
   2  10  -6  -43.56   27.72   0
   5   8  -2  474.72   25.80   0
   5  10  -3  316.18   33.14   0
   6   9  -1  401.12   30.79   0
   6  12  -2   28.54   41.76   0
   6  16  -2  125.82   56.78   0
   7  11   0 1134.82   45.74   0
   8  12   2   86.19   36.43   0
   8  16   2  164.59   51.93   0
  -8   9 -10  158.05   20.21   0
  -6   2  -6 1034.56   13.99   0
  -6   7  -9  200.15   18.01   0
  -5  12 -10   86.22   26.81   0
  -1   5  -6  869.24   18.62   0
   0   6  -6   60.89   14.55   0
   0  12  -8  338.25   31.70   0
   0  13  -8  485.72   36.78   0
   0  15  -8   35.52   33.71   0
   2   7  -5   22.42   17.98   0
   3   7  -4  813.07   26.24   0
   3   9  -5  764.84   33.04   0
   6  11  -2 1229.55   46.80   0
   6  17  -2  166.31   69.85   0
   8   8   5   -4.37   16.50   0
   8  11   2   38.15   31.09   0
  -9   6  -9  288.38   13.81   0
  -7   9 -10   81.46   19.06   0
  -6  10 -10  376.33   24.47   0
  -5  11 -10  104.89   24.16   0
  -4  13 -10   79.21   31.80   0
  -4  14 -10   94.64   31.08   0
  -1   9  -8  112.64   24.16   0
   0   8  -7  124.71   19.50   0
   1  10  -7  506.25   32.07   0
   3  13  -6  179.07   39.21   0
   3  14  -6   31.17   37.18   0
   3  15  -6  141.08   43.03   0
   3  16  -6  102.60   49.05   0
   4   7  -3  898.73   26.23   0
   4   9  -4  455.13   28.96   0
   4  13  -5  799.71   46.75   0
   4  14  -5  175.72   40.00   0
   4  15  -5  282.03   48.72   0
   4  16  -5  209.38   51.93   0
   5  13  -4  854.67   53.41   0
   6   7   0   84.17   25.92   0
   7   6   4  944.76   21.09   0
   7  10   0  534.89   40.22   0
   7  13  -1   24.00   43.61   0
   7  14  -1  220.67   51.08   0
   7  15  -1   20.82   56.63   0
   8  14   1   69.95   46.80   0
  -8   6  -9  128.94   14.22   0
  -4   4  -7   97.04   10.75   0
  -4   8  -9  121.74   18.53   0
  -4  12 -10   -9.23   27.92   0
  -3   9  -9   82.85   22.38   0
   0  11  -8  438.45   33.14   0
   1   3  -3   68.64   12.47   0
   1   7  -6  798.81   24.06   0
   2   4  -3 2584.71   26.97   0
   2  13  -7  257.76   39.39   0
   2  14  -7  122.57   36.84   0
   2  15  -7   57.39   40.64   0
   3  12  -6  618.86   40.80   0
   4  12  -5   72.93   32.55   0
   5   9  -3  901.45   36.40   0
   5  12  -4   84.32   34.52   0
   6   6   1  186.80   19.92   0
   7  12  -1  510.89   47.03   0
   7  16  -1  368.57   64.53   0
   8  13   1  182.49   40.78   0
   8  15   1   65.03   49.71   0
   8  16   1  136.66   53.96   0
  -9   4  -8  144.89   10.59   0
  -8  13 -11   28.51   24.47   0
  -7   6  -9  146.40   15.66   0
  -6   9 -10   38.39   17.41   0
  -5   5  -8   87.16   13.63   0
  -5   7  -9  587.08   20.10   0
  -5  10 -10  236.00   23.54   0
  -4  11 -10   52.68   26.85   0
  -1  13  -9  154.46   33.78   0
  -1  14  -9   61.48   33.63   0
   0  10  -8  105.44   24.96   0
   1   4  -4 6735.23   40.75   0
   1   9  -7  231.43   26.71   0
   2   3  -2  -30.97   10.51   0
   2  12  -7   93.06   32.96   0
   3  11  -6  166.30   31.04   0
   4  11  -5  631.34   36.90   0
   6   8  -1  404.66   30.91   0
   6  13  -3  139.21   46.70   0
   6  14  -3    3.49   47.20   0
   6  15  -3  135.89   52.77   0
   6  16  -3  183.83   62.72   0
   7   8   1 1800.67   37.69   0
   7  17  -1  -21.07   61.83   0
   8  10   2  137.93   29.87   0
   8  12   1  467.33   40.06   0
   8  17   1   89.79   55.68   0
  -8   4  -8   24.66   10.47   0
  -8   8 -10  233.80   18.54   0
  -8  12 -11   54.88   22.82   0
  -7  13 -11   21.67   24.43   0
  -3  13 -10   56.00   28.52   0
  -3  14 -10  -12.13   30.40   0
  -1   6  -7  715.84   20.11   0
  -1   8  -8  207.72   22.41   0
  -1  12  -9  146.48   31.24   0
   0   3  -4 1122.98   19.21   0
   1   2  -2 5872.41   30.09   0
   1  13  -8  136.14   34.29   0
   1  14  -8   -1.60   33.81   0
   1  15  -8   42.97   35.27   0
   2   5  -4  107.54   16.74   0
   2  11  -7  219.33   30.75   0
   3   4  -2 2643.51   29.39   0
   3   8  -5 1177.20   32.53   0
   5   7  -2   11.97   17.62   0
   5  11  -4  522.38   38.08   0
   7   9   0   39.58   26.79   0
   7  11  -1  140.42   36.79   0
   8   8   4   50.31   19.37   0
  -7   8 -10   20.28   16.94   0
  -7  12 -11   42.35   23.92   0
  -6   3  -7  143.44   10.25   0
  -4  10 -10  144.18   24.10   0
  -3   6  -8  326.44   15.48   0
  -3   8  -9  141.54   20.00   0
  -3  12 -10  108.66   28.32   0
   0   2  -3 1049.20   17.05   0
   0   4  -5 1293.93   20.13   0
   0   7  -7   14.15   16.28   0
   1   5  -5  -29.87   13.79   0
   1  12  -8  408.89   34.66   0
   2   8  -6  128.96   24.60   0
   3  10  -6   14.10   29.09   0
   4  10  -5  313.49   33.39   0
   8  11   1    3.66   32.47   0
   8  14   0   84.62   46.38   0
   8  15   0   60.45   50.47   0
  -8  11 -11   -3.90   20.87   0
  -7   4  -8  368.96   13.45   0
  -6   6  -9   17.65   12.85   0
  -6  13 -11   14.52   23.66   0
  -5   9 -10  277.84   20.45   0
  -4   7  -9  433.66   20.18   0
  -3  11 -10  104.18   27.16   0
  -2  14 -10  -27.10   32.03   0
   0   9  -8    0.48   24.95   0
   0  14  -9  129.46   32.89   0
   1  11  -8    0.66   26.30   0
   2   6  -5 2185.33   32.65   0
   2  10  -7  440.01   31.71   0
   3   6  -4  500.70   23.79   0
   4  14  -6   75.63   38.04   0
   4  15  -6  201.07   43.03   0
   5   8  -3 1132.37   33.73   0
   5  10  -4  353.48   35.12   0
   7  13  -2  248.07   49.74   0
   7  14  -2  139.03   46.68   0
   7  16  -2  119.32   59.48   0
   8  13   0  577.92   47.24   0
   8  16   0  -35.88   54.84   0
  -7  11 -11  -20.65   23.64   0
  -6   8 -10   22.00   16.12   0
  -6  12 -11   30.51   25.96   0
  -5  13 -11    0.74   29.78   0
  -2  13 -10   61.88   28.92   0
  -1   3  -5  633.16   15.33   0
   0   5  -6 1439.62   24.30   0
   0  13  -9   52.72   28.98   0
   1   8  -7 1639.81   35.01   0
   3   3  -1  205.36   13.99   0
   3  13  -7   -7.19   34.30   0
   3  14  -7  102.05   37.10   0
   3  15  -7   64.97   37.07   0
   4   5  -2  132.39   17.93   0
   4  13  -6  176.40   37.62   0
   5  13  -5   46.64   37.00   0
   5  14  -5  101.63   41.70   0
   5  15  -5   -2.47   45.49   0
   7   6   3  200.24   18.22   0
   7  12  -2   51.86   41.96   0
   8   9   2  695.52   31.59   0
   8  12   0  311.24   41.03   0
   8  17   0   64.88   54.93   0
   9  12   3  143.71   30.21   0
  -8  10 -11    6.74   18.84   0
  -6  11 -11   50.73   22.78   0
  -5   2  -6 1687.49   17.14   0
  -5  12 -11   29.25   28.58   0
  -4   9 -10  153.80   21.20   0
  -3  10 -10  -18.94   24.01   0
  -2  12 -10  537.24   33.97   0
  -1   2  -4  429.77   14.77   0
   0  12  -9   -0.99   24.88   0
   1   6  -6  154.82   16.07   0
   1  10  -8  132.55   25.20   0
   2   2  -1 6213.04   30.71   0
   2  14  -8   79.43   35.40   0
   2  15  -8  250.33   39.62   0
   3   9  -6  169.29   30.10   0
   3  12  -7    6.13   34.70   0
   4  12  -6  234.62   38.75   0
   5  12  -5  421.14   38.90   0
   6  15  -4  200.43   51.02   0
   6  16  -4  318.88   58.75   0
   8  10   1  129.11   34.06   0
   9  14   2   33.74   35.90   0
  -8   7 -10   25.74   14.31   0
  -7  10 -11  241.33   23.28   0
  -5   6  -9   19.07   13.01   0
  -5   8 -10    1.60   16.46   0
  -4  13 -11   88.91   28.71   0
  -2   8  -9  494.87   25.06   0
  -2  11 -10   95.05   28.02   0
  -1   4  -6  144.66   12.53   0
  -1   7  -8 1363.96   26.53   0
   2   7  -6  367.19   21.06   0
   2   9  -7  220.16   29.09   0
   2  13  -8  226.03   34.71   0
   3   7  -5 1489.33   29.12   0
   4   4  -1 7839.23   44.84   0
   4   7  -4  150.48   20.22   0
   4  11  -6  135.18   31.33   0
   5   9  -4   12.54   26.70   0
   7   8   0   64.73   26.40   0
   7  11  -2  296.20   38.40   0
   8  11   0  620.41   38.56   0
   8  14  -1   29.24   47.17   0
   8  15  -1   84.72   52.46   0
   9  13   2  196.90   37.88   0
  -5  11 -11   16.36   23.53   0
  -3   7  -9  199.24   18.85   0
   0   8  -8  -28.34   21.05   0
   1  14  -9   41.13   30.78   0
   2  12  -8   54.13   30.75   0
   3  11  -7  253.64   34.98   0
   5  11  -5   17.05   30.42   0
   7   7   1  131.86   19.29   0
   7   9  -1  323.94   32.00   0
   7  14  -3   50.16   45.97   0
   7  15  -3  -59.33   49.80   0
   7  16  -3   67.11   51.74   0
   8  13  -1  208.98   41.64   0
   8  16  -1  127.03   54.49   0
  -4  12 -11  351.36   29.42   0
   0   6  -7  -19.63   13.34   0
   1   7  -7  193.71   20.22   0
   1   9  -8  192.02   25.56   0
   1  13  -9  208.06   32.36   0
   2  11  -8   32.09   27.65   0
   5   6  -2 2326.74   36.17   0
   7  13  -3   66.45   44.67   0
  -1 -14   1   38.77   18.45   0
   0  -5   2  289.59   12.58   0
   1 -14   2   25.69   18.71   0
   2 -15   2  -13.57   21.05   0
   2  -6   3  371.91   15.78   0
   3 -16   2   69.51   24.11   0
   5 -17   2    4.19   27.35   0
   5  -9   4   72.45   21.76   0
   6 -15   3  113.45   25.69   0
   6 -11   4   50.69   22.42   0
   6  -7   4  785.96   25.58   0
   7 -11   4  101.23   23.91   0
   7  -6   4  835.06   25.86   0
   8   2   1  831.54   12.35   0
   9 -11   4  130.89   22.36   0
   9  -6   4  384.87   25.64   0
   9  -2   3 1103.20   25.10   0
   9   2   1  826.83   15.31   0
  10 -11   4   77.36   22.87   0
  11 -10   4   35.10   27.06   0
  11  -9   4  170.57   28.96   0
  11   3   0   -2.08    8.50   0
  12  -3   3 1416.47   46.81   0
  13  -4   3   40.35   31.69   0
  14  -2   2    2.01   26.25   0
  15  -9   3   88.83   31.50   0
  15  -3   2  534.37   36.38   0
  17  -7   2   25.62   31.71   0
  -6  -5  -3 1136.45    9.31   0
  -3 -13   0    6.46   15.96   0
  -2 -15   0    9.80   18.02   0
  -2 -12   1   72.43   16.07   0
   3 -18   1   47.16   28.06   0
   5 -10   4  241.06   21.97   0
   5  -8   4  795.57   27.97   0
   5  -7   4  278.80   19.52   0
   6  -6   4   61.82   19.18   0
   7 -12   4   58.29   22.60   0
   8 -12   4   25.32   23.19   0
   9 -12   4   71.73   23.23   0
  10 -12   4  -17.15   24.62   0
  10  -2   3   65.21   20.57   0
  11 -11   4  139.44   24.32   0
  13   1   1 1261.19   27.49   0
  14  -5   3   89.19   30.41   0
  15  -8   3   21.03   33.77   0
  15  -7   3   23.50   35.12   0
  16  -4   2   46.68   32.41   0
  17  -6   2  112.27   34.28   0
  -1  -9   2  684.48   18.78   0
   4 -17   2   -6.73   26.02   0
   4  -3   3  830.01   17.46   0
   5 -11   4  372.22   22.87   0
   6 -12   4  157.41   21.54   0
   6  -2   3  657.15   16.35   0
   7  -5   4  212.27   20.95   0
   7   2   1  643.28   10.03   0
   8 -13   4   43.79   23.71   0
   9 -13   4   41.01   26.80   0
  11 -12   4  215.09   26.05   0
  11  -6   4   88.23   32.20   0
  11  -2   3  230.20   24.41   0
  12  -8   4   50.04   28.10   0
  12  -7   4  134.91   31.53   0
  15  -6   3  120.44   36.13   0
  -1 -10   2  196.95   17.38   0
   0 -16   1  269.66   23.99   0
   1 -17   1   33.75   25.00   0
   1  -9   3  539.38   19.09   0
   1  -3   2   49.70    7.75   0
   2 -16   2  181.51   22.97   0
   2  -5   3 4384.68   36.10   0
   2  -2   2   -1.01    6.36   0
   3 -14   3   46.60   19.11   0
   4 -15   3   66.30   21.87   0
   4 -10   4  667.15   25.34   0
   4  -9   4  255.56   26.55   0
   5 -12   4   70.46   18.81   0
   5  -6   4   -7.17   21.04   0
   7 -13   4  166.82   22.84   0
  10 -13   4  103.98   22.62   0
  10   2   1  280.73   15.36   0
  12 -11   4  207.70   28.19   0
  12  -6   4   87.98   37.50   0
  13  -9   4   72.99   29.95   0
  13  -3   3  394.21   31.50   0
  14  -4   3  367.74   34.74   0
  -5 -10  -1  229.20   11.84   0
  -5  -8  -1  135.08    9.58   0
  -2 -13   1   49.51   15.99   0
  -1 -17   0   33.73   21.56   0
  -1 -15   1  134.16   18.91   0
  -1 -11   2   74.27   14.24   0
   0 -18   0    8.82   22.37   0
   1 -15   2  144.84   20.80   0
   1  -7   3  222.03   17.03   0
   2 -18   1  164.23   27.28   0
   2 -13   3   97.08   19.00   0
   3 -17   2  125.32   27.84   0
   4 -11   4   58.55   19.79   0
   4  -7   4  187.26   24.55   0
   5 -16   3  100.97   26.10   0
   6 -13   4  120.98   21.04   0
   8 -14   4   32.98   23.88   0
   9 -14   4   99.66   24.50   0
  11  -5   4  659.49   39.11   0
  12 -12   4   79.81   24.05   0
  13 -10   4  100.14   26.68   0
  13  -8   4  -29.04   34.51   0
  13  -7   4  237.63   35.96   0
  15  -5   3   15.05   35.45   0
  15  -2   2   31.59   27.90   0
  16  -8   3   50.05   32.01   0
  16  -7   3   49.09   36.25   0
  -7  -7  -4  275.20    6.60   0
  -4 -10   0    0.67   12.78   0
  -4  -9   0  321.28   13.48   0
  -3 -14   0   10.24   14.83   0
   0 -14   2  825.86   25.45   0
   3  -1   2   60.11    7.43   0
   4 -12   4  116.82   19.33   0
   5 -13   4  466.71   24.61   0
   7 -14   4   59.11   21.92   0
   7  -4   4  219.62   19.27   0
  12  -5   4  107.44   34.01   0
  12  -2   3  662.55   33.82   0
  -4  -8   0    5.51   10.11   0
  -2 -16   0  -14.95   18.94   0
  -1 -12   2   54.52   18.85   0
  -1  -3   1 7771.82   26.89   0
   1 -12   3  -10.51   18.52   0
   2 -14   3   73.39   19.10   0
   3 -15   3  316.85   23.74   0
   3 -10   4  733.41   25.60   0
   3  -8   4  257.85   20.27   0
   4 -16   3   64.51   24.34   0
   4  -6   4  310.40   20.48   0
   5  -5   4  918.63   24.46   0
   6 -14   4   13.56   19.96   0
   8  -1   3  473.05   18.64   0
   9  -1   3  517.89   20.16   0
  11  -4   4   91.87   30.97   0
  11   2   1   93.32   13.26   0
  13  -6   4  260.85   32.74   0
  14 -10   4   57.89   28.54   0
  14  -9   4  135.56   31.38   0
  14  -8   4   43.70   32.91   0
  14  -3   3   36.16   31.11   0
  15  -4   3   17.72   36.60   0
  16  -6   3  155.85   38.57   0
  -6  -9  -2   82.17    7.22   0
  -5 -11  -1   18.70   10.77   0
   0 -17   1   22.81   22.41   0
   0  -4   2   71.39   13.36   0
   1 -18   1   16.91   24.13   0
   1 -16   2  107.66   21.16   0
   1  -6   3  157.36   13.84   0
   2 -17   2   87.69   24.95   0
   3 -11   4  149.03   22.01   0
   4 -13   4  124.92   23.22   0
   5 -14   4  103.93   22.75   0
   6  -4   4  248.96   18.49   0
   6   4  -1  194.44    5.63   0
   7 -15   4  121.84   24.69   0
   8  -9   5  498.00   29.17   0
   9  -9   5  453.75   29.93   0
  10  -1   3 1163.65   27.36   0
  14  -7   4  135.42   33.72   0
  -3 -10   1  829.62   18.98   0
  -3  -9   1  535.87   15.79   0
  -2 -14   1   59.13   17.18   0
  -1 -16   1   30.17   21.37   0
  -1 -13   2   34.59   15.93   0
  -1  -6   2 4559.32   33.35   0
   0 -15   2    1.26   18.43   0
   1 -13   3   49.44   19.21   0
   2  -4   3 2305.58   24.35   0
   3 -18   2  -23.37   27.05   0
   3  -7   4  716.18   23.85   0
   3  -3   3  146.78   10.54   0
   6 -15   4  123.68   24.41   0
   6   2   1 3866.25   17.28   0
   7 -10   5  -13.80   24.44   0
   7  -9   5  782.23   31.89   0
   7   5  -2   47.87    7.81   0
   8 -11   5   66.31   24.28   0
   8 -10   5   45.75   25.07   0
   8  -8   5   -0.68   23.91   0
   9 -11   5   79.28   24.99   0
   9 -10   5  275.88   26.72   0
   9  -8   5  607.85   31.28   0
  10 -11   5  112.42   25.05   0
  10 -10   5  225.81   26.36   0
  10  -9   5  314.97   28.69   0
  10  -8   5   -7.59   26.73   0
  12  -4   4  260.90   38.68   0
  13  -5   4  496.27   45.24   0
  13  -2   3  149.25   28.80   0
  14  -6   4   82.64   36.24   0
  15  -9   4   14.02   32.64   0
  16  -5   3  139.59   37.71   0
  17  -7   3   -2.67   33.42   0
  -4 -12   0  814.47   18.57   0
  -4  -7   0 1256.56   17.28   0
  -3 -15   0  245.77   18.29   0
  -3 -11   1  415.06   17.67   0
  -3  -8   1  373.26   17.63   0
   0 -11   3   -1.69   20.11   0
   0 -10   3  127.95   18.72   0
   2 -15   3  353.80   23.35   0
   3 -16   3   47.09   21.32   0
   4 -17   3   98.97   25.32   0
   4  -5   4  883.49   24.31   0
   6 -10   5  213.68   25.61   0
   7 -11   5  271.37   26.76   0
   7  -8   5   53.94   23.75   0
   8 -12   5  384.84   28.46   0
   8  -7   5   68.62   25.64   0
   8   1   2  880.66   16.78   0
   9 -12   5  104.60   25.74   0
   9  -7   5  832.50   34.31   0
   9  -3   4  272.25   23.36   0
   9   1   2  656.05   16.84   0
  10 -12   5   45.45   24.12   0
  11 -11   5   31.91   24.52   0
  11 -10   5   99.49   27.40   0
  11  -1   3  517.02   22.94   0
  15  -8   4   17.19   34.04   0
  15  -7   4  207.59   41.96   0
  -6  -8  -2  120.34    7.19   0
  -5  -7  -1  392.96   10.75   0
   1 -14   3  242.07   20.62   0
   2 -10   4  297.18   21.42   0
   2  -9   4 1146.19   26.85   0
   3  -6   4  479.60   22.70   0
   5  -4   4  926.57   22.46   0
   6 -11   5  286.59   28.64   0
   6  -8   5  223.62   24.98   0
   7 -12   5  109.31   24.66   0
   7  -7   5  674.51   37.53   0
   8 -13   5  124.74   25.62   0
   9 -13   5  -13.74   23.76   0
   9  -6   5   54.68   30.06   0
  10 -13   5   95.78   25.69   0
  10   1   2  224.47   18.61   0
  11 -12   5   51.48   22.77   0
  11  -3   4  289.10   30.03   0
  12 -11   5   36.52   26.87   0
  12  -8   5  446.06   39.52   0
  12   2   1   37.07   13.79   0
  13  -4   4  223.58   33.93   0
  14  -5   4  224.98   35.87   0
  15  -3   3  621.93   40.23   0
  16  -4   3  128.53   36.18   0
  17  -6   3   63.61   33.12   0
  -3 -12   1  -19.07   15.51   0
  -2 -15   1  135.72   19.56   0
  -1 -14   2    9.53   17.87   0
   0 -18   1   21.58   22.97   0
   0 -12   3  -41.36   19.20   0
   1 -17   2   77.46   23.95   0
   1  -5   3  610.24   16.73   0
   2 -18   2   45.69   25.61   0
   2  -8   4  151.72   20.53   0
   4 -15   4   70.65   22.88   0
   5 -11   5   21.78   21.82   0
   5 -10   5  419.12   28.75   0
   5  -9   5   88.62   23.20   0
   6 -12   5   10.85   21.31   0
   6  -7   5  758.54   29.98   0
   7 -13   5  -16.76   22.41   0
   8  -6   5  241.50   26.77   0
   8   5  -2  377.30    9.78   0
   9   5  -2  203.17    8.77   0
  12  -7   5   92.07   38.40   0
  12  -1   3   39.47   26.92   0
  13 -10   5   86.81   32.02   0
  13  -9   5   42.02   32.25   0
  14  -2   3   75.28   30.20   0
  15  -6   4  207.47   40.26   0
  -4 -13   0   46.49   13.42   0
  -3  -7   1  124.59   14.28   0
  -2 -11   2  133.09   17.05   0
  -2 -10   2  751.81   20.23   0
  -2  -9   2  252.88   15.52   0
  -1 -17   1   27.08   22.35   0
   0 -16   2   -9.84   20.68   0
   0 -13   3   40.02   19.87   0
   0  -7   3 1144.09   23.73   0
   1 -19   1   -7.41   26.28   0
   1 -15   3   98.73   20.25   0
   2 -16   3   67.80   22.02   0
   2  -7   4   98.10   18.53   0
   3 -17   3   35.03   22.83   0
   3 -14   4  291.67   23.25   0
   5 -16   4   57.78   23.24   0
   5 -12   5  287.00   25.28   0
   5  -8   5  125.77   26.13   0
   6 -13   5  136.20   24.06   0
   7 -14   5   66.50   23.71   0
   7  -6   5  706.49   29.16   0
   8 -14   5   29.78   21.69   0
  11   1   2  102.34   16.81   0
  12  -3   4   57.83   32.76   0
  13  -8   5  292.49   38.84   0
  16  -8   4   10.75   34.29   0
  -3 -13   1   63.96   17.57   0
   2 -13   4  120.98   20.90   0
   4 -10   5  247.90   26.34   0
   4  -4   4   92.20   14.30   0
   5 -13   5    0.70   22.87   0
   5  -7   5  701.97   28.12   0
   6  -6   5  -37.79   19.98   0
   8  -5   5  174.19   26.94   0
  12  -6   5   34.47   36.69   0
  13  -7   5   33.37   36.36   0
  14  -9   5  214.68   36.38   0
  14  -4   4  200.21   34.03   0
  16  -7   4  163.36   39.38   0
  -2 -12   2  729.61   24.49   0
  -2  -8   2  357.87   16.96   0
  -1 -15   2  170.53   19.94   0
  -1  -5   2 4567.94   29.14   0
   3 -15   4   34.85   22.68   0
   4 -16   4   19.96   22.76   0
   4 -12   5   49.72   23.55   0
   4 -11   5  468.43   26.74   0
   4  -9   5   43.82   22.81   0
   6 -14   5  172.75   22.94   0
   7 -15   5   81.86   26.23   0
   7  -5   5  753.71   28.01   0
   9  -2   4 1638.34   30.38   0
  11  -5   5   31.35   34.33   0
  13  -3   4   55.74   31.66   0
  13  -1   3  211.38   27.92   0
  14  -8   5  -16.37   36.49   0
  16  -6   4  346.32   41.80   0
  -2 -16   1  104.01   20.06   0
  -2 -13   2  123.64   19.30   0
   0 -17   2  -10.54   20.65   0
   0 -14   3   -2.57   18.79   0
   0  -6   3 3579.54   33.18   0
   1 -18   2  143.87   24.57   0
   1 -16   3   18.82   21.48   0
   1  -9   4  685.28   22.99   0
   2 -17   3   97.33   24.02   0
   2 -14   4  125.64   22.98   0
   2  -6   4  437.82   19.93   0
   4  -8   5  805.52   31.59   0
   5 -14   5   91.00   24.17   0
   6 -15   5   10.92   25.71   0
   8  -2   4   72.73   19.23   0
  10  -2   4  355.29   27.34   0
  12   1   2   61.02   17.73   0
  13  -6   5  270.02   41.17   0
  14  -7   5   62.56   40.20   0
  15  -2   3  525.42   36.26   0
  -5  -3  -3  257.77   10.97   0
  -3 -14   1  198.88   19.04   0
  -1 -11   3  376.43   21.48   0
  -1 -10   3  961.91   25.97   0
   1 -12   4  495.15   25.19   0
   1  -8   4  247.20   18.99   0
   2  -3   3  329.64   14.30   0
   3 -16   4   62.76   23.22   0
   4 -13   5  575.59   29.73   0
   4  -7   5  213.70   23.11   0
   5  -6   5  117.97   20.16   0
   6  -5   5   79.99   29.39   0
   8 -10   6   18.80   28.38   0
   9 -11   6   41.43   28.29   0
   9 -10   6   25.39   28.50   0
   9  -9   6  445.82   35.17   0
  10 -11   6  208.50   31.50   0
  10 -10   6  422.10   32.17   0
  11  -2   4  190.77   24.02   0
  17  -7   4   61.41   35.62   0
  -3  -1  -2   76.46    6.05   0
  -2  -7   2  290.10   20.57   0
  -1 -16   2   91.37   22.96   0
  -1 -12   3  -22.51   23.46   0
  -1  -9   3  571.61   19.76   0
   0 -15   3  332.11   23.54   0
   1 -13   4  110.43   22.34   0
   1  -4   3 1018.52   18.65   0
   1  -2   2 4212.92   22.40   0
   2 -15   4  203.12   25.33   0
   3 -11   5  400.19   26.24   0
   3 -10   5  244.30   25.75   0
   3  -9   5  853.92   31.52   0
   4 -17   4   25.45   23.30   0
   7 -11   6  161.90   28.45   0
   7 -10   6  443.24   33.82   0
   8 -12   6   42.87   28.01   0
   8 -11   6  -23.85   26.63   0
   8  -9   6  199.05   33.26   0
   9 -12   6  273.36   30.18   0
   9  -8   6  196.96   34.07   0
  10 -12   6    0.67   25.16   0
  10  -9   6   36.39   28.78   0
  10  -8   6   32.47   36.72   0
  11 -12   6   73.27   26.82   0
  11 -11   6   44.65   31.03   0
  11 -10   6  282.97   35.67   0
  13  -5   5   42.90   35.31   0
  14  -6   5  264.57   44.30   0
  14  -3   4  420.13   38.42   0
  15  -8   5  103.48   38.71   0
  16  -5   4  165.27   42.95   0
  -4  -6   0   71.65    8.95   0
  -2 -14   2   30.08   18.31   0
  -1 -13   3   86.86   21.11   0
   0  -3   2 1054.18   14.85   0
   1 -17   3   72.44   24.83   0
   2 -18   3   11.94   24.48   0
   3  -8   5 1034.59   29.99   0
   3  -2   3  388.75   14.46   0
   7 -12   6  300.12   30.30   0
   7  -9   6  253.78   30.20   0
   7  -4   5  378.26   28.03   0
   8 -13   6   -2.38   25.53   0
   8  -8   6  780.96   36.29   0
   9 -13   6  107.10   27.43   0
  15  -7   5   85.81   43.96   0
  17  -6   4    9.10   37.60   0
  -3 -15   1   75.00   17.66   0
  -3  -6   1  185.66   12.67   0
   0 -18   2   11.06   22.86   0
   1 -14   4  148.22   22.89   0
   1  -7   4  786.81   25.80   0
   2 -16   4    5.02   23.59   0
   2  -1   2 4824.05   23.04   0
   3 -17   4  102.08   26.29   0
   4 -15   5  174.88   24.54   0
   4  -6   5   67.02   20.42   0
   5 -16   5   13.11   24.83   0
   5  -5   5 1917.08   33.92   0
   6 -12   6  142.28   28.24   0
   6 -11   6  102.23   28.77   0
   6 -10   6  651.88   34.81   0
   6  -9   6   51.19   29.32   0
   6  -2   4  409.96   20.57   0
   7 -13   6  175.25   27.42   0
   7  -8   6  101.52   28.49   0
   7   0   3  999.83   20.90   0
   8 -14   6   35.80   23.08   0
   8  -7   6   87.16   30.05   0
   9  -7   6  307.93   32.12   0
  11  -7   6  264.41   41.86   0
  12  -8   6   88.06   37.38   0
  12  -4   5  156.11   35.88   0
  13 -10   6   66.58   38.20   0
  13   1   2   59.23   17.67   0
  -2 -15   2   17.03   20.71   0
  -1 -17   2   83.04   23.81   0
  -1 -14   3  217.92   23.52   0
   0 -11   4  901.49   31.22   0
   3 -14   5  136.12   24.19   0
   3  -7   5 1414.57   31.52   0
   4  -3   4 2166.45   28.21   0
   5 -11   6  414.08   33.34   0
   6 -13   6   62.37   24.84   0
   6  -8   6  113.15   29.05   0
   7 -14   6  234.53   27.35   0
   7  -7   6   23.96   28.48   0
  13  -9   6  138.56   37.63   0
  13  -2   4  207.08   31.13   0
  14  -5   5   94.34   42.09   0
  15  -6   5   10.47   41.43   0
  16  -8   5  116.27   37.71   0
  16  -4   4   37.29   36.15   0
   0 -12   4 1065.39   32.25   0
   0 -10   4  -49.74   21.56   0
   0  -5   3  786.55   22.47   0
   1 -15   4   28.50   22.89   0
   2 -10   5  541.10   27.07   0
   2  -9   5  148.89   25.91   0
   4 -16   5   93.75   27.10   0
   5 -12   6   -2.89   24.73   0
   5 -10   6  192.79   31.31   0
   5  -9   6   10.72   29.77   0
   6 -14   6    3.68   25.02   0
  12  -7   6  567.88   44.71   0
  13  -8   6   13.69   37.79   0
  14  -9   6   64.84   38.32   0
  15  -3   4   68.52   35.04   0
  16  -7   5   37.31   39.81   0
  -4 -11   1  218.58   17.87   0
  -4 -10   1  183.20   16.90   0
  -3 -11   2  135.70   20.01   0
   0 -13   4   54.48   24.37   0
   1 -18   3   30.93   24.50   0
   1  -6   4  155.68   16.91   0
   2 -17   4    5.10   24.55   0
   2 -13   5  176.52   25.20   0
   3 -15   5   13.17   22.52   0
   4  -1   3 1345.17   17.76   0
   5 -13   6  178.60   27.37   0
   5  -8   6  220.51   31.02   0
   6  -7   6  573.75   35.84   0
   8  -6   6  177.14   31.04   0
   9  -1   4  796.04   25.48   0
  10  -1   4  247.15   23.59   0
  11  -6   6  134.61   37.76   0
  13  -7   6  227.78   45.33   0
  14  -8   6   19.88   42.04   0
  -5 -11   0  617.04   17.96   0
  -4 -12   1  438.40   18.03   0
  -3 -12   2  482.95   22.55   0
  -2 -16   2  167.37   23.62   0
  -1 -15   3   71.49   20.55   0
   0 -17   3   63.40   23.13   0
   1 -16   4   66.07   24.99   0
   2 -14   5  251.21   28.83   0
   2  -8   5  404.59   26.84   0
   3  -6   5 1506.38   32.17   0
   4 -12   6  269.13   28.98   0
   4 -11   6  118.19   27.28   0
   4 -10   6  125.36   28.85   0
   4  -5   5  977.30   26.76   0
   5 -14   6  189.38   28.40   0
   5  -2   4   77.46   17.90   0
   5   2   1 4545.30   18.67   0
   6 -15   6   -7.24   25.66   0
   7  -6   6  567.04   35.21   0
   7   4  -1  898.81   10.20   0
   8  -1   4  226.65   16.89   0
  11  -1   4  253.29   25.39   0
  14  -4   5  213.34   38.08   0
  14  -2   4  177.39   31.24   0
  15  -5   5  -14.02   37.80   0
  16  -6   5   52.46   41.29   0
  -5 -12   0  145.16   13.82   0
  -5 -10   0  287.23   14.90   0
  -4 -13   1  116.45   16.64   0
  -4  -9   1  646.55   18.67   0
  -3 -13   2   90.24   19.60   0
  -3  -9   2 1116.88   23.20   0
  -2 -11   3  227.08   22.38   0
   0 -14   4  -15.57   20.82   0
   3 -16   5  107.08   24.91   0
   4 -13   6  141.74   29.26   0
   4  -9   6  395.94   31.10   0
   5  -7   6  816.30   38.83   0
   5  -4   5  958.81   25.24   0
   9 -11   7   -3.85   34.83   0
  10 -11   7  334.91   37.33   0
  12  -3   5  233.47   35.10   0
  13  -6   6  123.21   39.55   0
  14  -7   6  444.48   50.63   0
  -2 -12   3  531.93   25.24   0
  -2 -10   3   88.99   19.80   0
  -1 -16   3   12.04   24.82   0
   2 -15   5   95.88   27.16   0
   2  -7   5   59.78   21.66   0
   6  -6   6 1600.18   39.64   0
   8 -12   7  250.57   34.54   0
   8 -11   7  176.89   34.38   0
   8 -10   7   55.64   33.65   0
   8  -5   6  206.07   28.19   0
   9 -13   7   -0.15   28.73   0
   9 -12   7   98.15   29.96   0
   9 -10   7  106.92   32.47   0
   9  -9   7  168.77   32.61   0
  10 -12   7   74.39   28.39   0
  10 -10   7   61.00   32.00   0
  10  -9   7   33.60   36.72   0
  11 -11   7  -23.51   33.63   0
  11 -10   7  399.46   41.85   0
  12  -1   4  586.90   31.26   0
  13  -3   5  287.27   38.85   0
  15  -8   6    4.09   42.88   0
  -5  -9   0  -18.27   12.89   0
  -5  -6  -1 1223.68   11.77   0
  -4 -14   1  162.95   17.14   0
  -3 -14   2   23.28   21.59   0
  -2 -13   3   93.02   20.59   0
  -2  -9   3 1048.24   25.15   0
  -1  -6   3  210.82   18.44   0
   0 -18   3  176.71   25.57   0
   0 -15   4  -33.31   22.31   0
   0  -7   4 1225.25   34.28   0
   1 -17   4  137.87   26.15   0
   1 -13   5   40.77   26.06   0
   1 -12   5  475.20   30.84   0
   2  -4   4 4164.04   36.69   0
   3 -17   5   87.69   27.52   0
   3 -12   6  546.68   35.48   0
   3 -11   6  176.74   28.46   0
   4  -8   6 2423.95   44.01   0
   7 -12   7   34.29   29.54   0
   7 -11   7  127.18   36.24   0
   7 -10   7   -1.70   32.99   0
   7  -5   6  776.60   31.40   0
   8 -13   7   13.36   29.74   0
   8  -9   7   80.57   32.57   0
  12  -9   7   92.06   42.26   0
  12  -5   6   29.32   36.52   0
  14  -6   6   65.46   44.65   0
  15  -7   6  103.30   51.77   0
  15  -4   5  304.71   48.30   0
  16  -5   5   73.12   41.80   0
  -6  -6  -3   79.55    6.83   0
  -4  -8   1  290.08   15.56   0
  -3  -8   2 1103.35   23.07   0
  -2 -14   3   66.47   21.90   0
  -1 -11   4  249.76   27.74   0
   1 -14   5  190.19   28.95   0
   1  -9   5  945.09   31.07   0
   1  -3   3  251.91   15.87   0
   2 -16   5   69.98   26.18   0
   3 -10   6   34.85   29.62   0
   3  -3   4  976.08   19.16   0
   3   0   2 1027.25   11.63   0
   4 -15   6  160.45   26.95   0
   5  -6   6    1.66   26.49   0
   6 -11   7  239.63   33.11   0
   6  -3   5 1271.15   26.82   0
   7 -13   7  -34.03   27.94   0
   7  -9   7  483.05   37.66   0
   8  -8   7  112.86   34.52   0
   9  -8   7   32.17   33.30   0
  13  -1   4  100.95   29.42   0
  -3 -15   2  340.27   24.88   0
  -1 -17   3   75.50   25.08   0
  -1 -13   4   97.42   23.58   0
  -1 -12   4  529.91   27.44   0
  -1 -10   4  191.76   25.84   0
   0 -16   4   69.50   25.96   0
   1  -5   4 1371.18   26.70   0
   2  -2   3   -2.44   10.54   0
   3 -14   6   13.78   28.00   0
   3  -9   6  226.00   29.72   0
   3  -5   5  842.60   26.12   0
   4  -7   6  919.24   34.48   0
   4  -4   5  939.56   25.34   0
   6 -13   7  191.39   29.22   0
   6 -12   7  352.52   34.20   0
   6 -10   7  493.75   39.75   0
   6  -5   6  -13.75   20.20   0
   7 -14   7    7.57   26.13   0
   7  -8   7   54.63   33.67   0
   9  -7   7  454.90   43.09   0
   9  -4   6  608.08   36.61   0
   9  -2   5  264.76   25.47   0
  10  -2   5  499.87   31.63   0
  10   2   2  937.61   20.46   0
  11  -4   6  130.08   46.01   0
  11  -2   5  367.62   32.07   0
  12  -8   7  376.36   48.54   0
  13  -9   7    5.23   39.86   0
  14  -3   5   72.71   37.78   0
  15  -6   6  -33.60   46.82   0
  -2 -15   3  384.80   27.12   0
  -2  -8   3  970.67   25.25   0
  -1  -9   4  829.50   28.45   0
  -1   0  -1 2178.13    9.97   0
   0  -4   3 1631.00   30.53   0
   1 -18   4   26.05   25.44   0
   1 -15   5  113.83   26.05   0
   1  -8   5  175.99   23.51   0
   2  -6   5 2240.22   37.48   0
   3  -8   6  555.56   32.63   0
   4 -16   6  227.00   28.48   0
   4  -2   4 4367.53   34.51   0
   5 -12   7  111.60   34.32   0
   5 -11   7  407.29   34.50   0
   6 -14   7  260.86   30.26   0
   6  -9   7  229.39   36.60   0
   8  -7   7  142.02   34.90   0
   9   2   2  335.18   15.25   0
  11   2   2  177.90   15.18   0
  12  -7   7   -6.20   44.07   0
  12  -2   5  118.32   31.86   0
  13  -8   7   72.60   42.08   0
  16  -7   6   48.18   46.10   0
  -1 -14   4  172.92   24.81   0
   2 -17   5   -4.25   25.16   0
   3 -15   6  119.66   27.15   0
   5 -13   7   14.78   27.54   0
   5 -10   7  -20.03   32.87   0
   5  -3   5  695.91   23.82   0
  10   1   3  976.29   23.60   0
  11   1   3  554.23   22.42   0
  -1 -15   4  112.42   23.41   0
   0 -17   4  287.35   28.34   0
   0 -13   5  202.54   29.08   0
   0 -12   5  205.51   27.20   0
   0 -11   5  941.40   37.26   0
   1 -16   5   73.78   26.89   0
   2 -13   6  333.30   33.54   0
   2 -10   6  -42.60   29.08   0
   3 -16   6  116.18   28.46   0
   4  -6   6   62.09   24.65   0
   5 -14   7   13.83   30.10   0
   5  -9   7  894.49   43.30   0
   5  -5   6  167.06   22.85   0
   7  -4   6  936.66   30.36   0
  10   3   1 1069.22   15.23   0
  13  -7   7    5.61   44.63   0
  13  -2   5  237.19   37.29   0
  14  -8   7   76.70   46.37   0
  15  -3   5   11.06   39.99   0
  16  -6   6  -38.65   47.42   0
  -6 -10  -1  643.93   14.33   0
  -5  -8   0  936.40   16.73   0
  -3  -7   2 2314.73   30.06   0
  -2 -16   3   81.05   25.07   0
   0 -14   5  130.58   28.08   0
   1  -7   5  492.71   25.16   0
   2 -14   6  -57.92   28.40   0
   3  -7   6  241.15   27.30   0
   3  -1   3   65.41   12.70   0
   4 -13   7  188.33   35.23   0
   4 -12   7   65.04   31.35   0
   4 -11   7  130.52   33.01   0
   6  -7   7   26.87   29.55   0
   8  -6   7  132.16   32.68   0
   9 -12   8   44.53   32.96   0
   9 -11   8  244.06   41.52   0
   9   3   1  619.44   12.87   0
  10 -11   8   19.17   34.25   0
  11   3   1  475.64   12.91   0
  12   2   2  892.04   19.81   0
  14  -7   7   42.14   46.87   0
  15  -5   6  136.54   42.06   0
  -1  -2   1  845.14    8.94   0
   1 -17   5    9.42   27.22   0
   2 -15   6    3.30   26.81   0
   4 -10   7  331.87   35.31   0
   5  -8   7   29.50   32.33   0
   7  -6   7  -46.13   31.81   0
   8 -13   8   88.07   35.22   0
   8 -12   8  100.41   38.60   0
   8 -11   8  290.75   42.12   0
   9 -10   8  293.26   41.76   0
   9   0   4  506.86   21.64   0
  10 -10   8   31.48   37.71   0
  10  -3   6   64.33   34.63   0
  11 -10   8   50.57   41.93   0
  14  -4   6  118.17   43.86   0
  15  -8   7   67.20   48.05   0
  -4  -7   1 1064.61   20.90   0
  -3 -12   3 1319.02   31.52   0
  -1 -16   4  105.91   23.30   0
  -1  -5   3  665.61   19.67   0
   0 -18   4   29.81   22.49   0
   0 -15   5   35.91   24.78   0
   2  -8   6  163.64   28.61   0
   2  -5   5  -55.47   21.41   0
   3  -4   5  318.49   19.98   0
   4  -9   7  833.22   43.86   0
   6  -2   5 1552.01   38.88   0
   7 -13   8   86.03   31.99   0
   7 -12   8  350.63   39.06   0
   7 -11   8  254.09   40.77   0
   8 -10   8  342.37   45.19   0
   9  -9   8  188.50   37.95   0
   9  -3   6  283.66   28.48   0
  10  -9   8  296.21   43.16   0
  10  -5   7    8.44   41.85   0
  12  -9   8   10.16   45.30   0
  14  -2   5  407.76   37.89   0
  16  -5   6   55.04   46.75   0
  -4 -13   2  135.73   21.92   0
  -4 -12   2   57.98   18.85   0
  -4 -11   2  196.12   23.67   0
  -3 -13   3  334.04   24.26   0
  -3 -11   3  234.54   23.34   0
  -2 -12   4   53.50   24.88   0
   1 -13   6   48.70   29.55   0
   1 -12   6   55.18   30.78   0
   1  -4   4 7282.75   46.05   0
   2 -16   6   74.71   26.92   0
   2  -3   4 2343.89   26.55   0
   3 -12   7  -27.68   35.99   0
   3 -11   7  213.27   34.41   0
   3  -6   6  123.79   24.73   0
   4  -3   5  341.03   18.86   0
   5  -7   7  818.39   40.06   0
   5  -1   4 1613.96   25.50   0
   6  -6   7  643.90   37.09   0
   7 -10   8   39.46   38.55   0
   8  -9   8   73.85   37.05   0
   8  -5   7   13.48   33.65   0
   8   0   4  -16.00   16.88   0
   9  -8   8  104.01   40.91   0
  12  -5   7  167.69   47.05   0
  13  -9   8  110.08   48.12   0
  13   1   3  148.39   20.56   0
  -4 -14   2  129.79   20.73   0
  -4 -10   2  315.71   23.00   0
  -4  -3  -2 2507.44   14.08   0
  -3 -14   3   17.00   24.12   0
  -3 -10   3  -10.88   18.79   0
  -2 -13   4  102.40   25.06   0
  -2 -11   4  130.54   29.59   0
  -1 -17   4   78.58   26.84   0
   0 -16   5   89.58   27.42   0
   0  -8   5 1029.31   31.73   0
   1 -18   5   30.78   27.41   0
   1 -14   6  513.89   33.68   0
   1  -6   5 1246.93   34.02   0
   3 -14   7   48.85   31.99   0
   3 -10   7  204.89   35.61   0
   4  -8   7  720.49   38.54   0
   6 -14   8   55.47   28.33   0
   6 -13   8  -13.90   31.89   0
   6 -12   8   65.21   34.87   0
   6 -11   8   -8.48   37.95   0
   6 -10   8   -2.07   40.00   0
   7  -9   8   36.18   42.25   0
   8  -8   8  626.59   42.72   0
   9  -1   5  883.49   32.63   0
  10  -1   5  314.22   25.55   0
  11  -1   5    6.93   28.98   0
  12  -8   8  133.58   49.56   0
  13  -5   7  -19.89   44.41   0
  13  -3   6  210.28   40.61   0
  -6  -9  -1  427.31   13.40   0
  -5 -12   1  442.11   19.68   0
  -3 -15   3  447.59   27.77   0
  -2 -14   4  165.61   24.70   0
  -2 -10   4  408.93   25.97   0
  -1 -13   5   57.00   27.78   0
  -1 -12   5  533.33   34.68   0
   0  -5   4 1548.11   27.13   0
   0  -2   2 3434.31   21.07   0
   1 -15   6   61.83   28.88   0
   1  -9   6  457.75   33.11   0
   2 -17   6  140.90   29.42   0
   2  -7   6  402.84   30.95   0
   3 -15   7    4.73   29.69   0
   3  -9   7  322.96   38.40   0
   3  -2   4 2118.48   25.48   0
   5  -4   6   72.86   24.09   0
   7  -5   7  666.71   37.08   0
  11  -7   8  149.15   49.81   0
  12  -1   5  558.94   37.94   0
  13  -8   8   81.52   47.12   0
  15  -6   7  352.13   55.85   0
  -5 -11   1   90.46   17.32   0
  -3  -9   3 1569.32   30.57   0
  -2 -15   4  303.61   28.57   0
  -1 -14   5  225.37   30.19   0
   0 -17   5  171.14   29.73   0
   5 -14   8    7.22   33.78   0
   5 -13   8  212.58   35.34   0
   5 -12   8  634.86   42.95   0
   5 -11   8   94.42   39.07   0
   5  -6   7  929.52   37.85   0
   6  -9   8  277.14   43.18   0
   7  -8   8   -2.26   37.29   0
   7   0   4 1226.19   25.00   0
   7   2   2  473.99   13.90   0
   8  -7   8   42.69   42.55   0
   8  -1   5  175.43   20.31   0
   9  -7   8  112.71   41.12   0
  14  -8   8    2.94   51.97   0
  14  -5   7   69.03   60.63   0
  14  -3   6  -32.49   42.00   0
  -4  -9   2 1404.92   27.71   0
  -2  -9   4 1553.40   35.75   0
  -1 -15   5  157.94   29.54   0
  -1 -10   5  362.15   30.95   0
   0  -7   5 1133.62   29.92   0
   1 -16   6   20.35   29.64   0
   1  -1   2  724.44   10.41   0
   2 -13   7  269.36   36.02   0
   2 -11   7  231.98   37.25   0
   3 -16   7   33.19   29.69   0
   5 -10   8   79.39   40.96   0
   6  -5   7  821.15   37.02   0
   8   3   1  654.40   11.57   0
   8   4  -1  276.28    9.20   0
   9  -4   7  623.93   47.68   0
  11  -4   7  156.47   44.36   0
  12  -4   7  179.99   43.25   0
  13  -7   8  148.78   55.14   0
  13  -1   5   74.52   33.01   0
  16  -6   7   63.79   52.33   0
  -5 -10   1  283.41   19.02   0
  -5  -4  -3  405.06   10.98   0
  -2 -16   4   39.25   27.62   0
   0 -18   5   -6.11   28.78   0
   0 -13   6   -2.35   35.33   0
   0 -12   6  384.85   37.73   0
   0 -11   6   71.95   36.97   0
   1 -17   6  131.94   30.91   0
   1  -8   6  385.92   28.95   0
   2 -14   7   53.79   34.12   0
   2 -10   7  433.15   41.28   0
   3  -5   6 1454.30   34.31   0
   4 -13   8  106.62   36.00   0
   4 -12   8   25.39   36.18   0
   4   0   3 1008.27   22.29   0
   5  -9   8  673.68   47.81   0
   6  -3   6   11.04   23.61   0
   7  -7   8  100.24   39.06   0
   8 -12   9  100.73   46.13   0
   9 -11   9    2.82   39.72   0
   9  -2   6   65.61   26.87   0
  10 -11   9  154.45   41.24   0
  10 -10   9   59.96   49.73   0
  10  -6   8   44.67   45.01   0
  10  -2   6   57.49   31.15   0
  11  -6   8   29.79   50.74   0
  11  -2   6 1295.56   47.66   0
  14  -7   8   27.06   58.98   0
  15  -3   6  200.71   49.23   0
  -5  -5  -2   19.20    5.10   0
  -3  -6   2  467.68   17.93   0
  -1 -16   5   97.20   28.63   0
  -1  -9   5 1199.05   42.39   0
  -1  -6   4  192.61   21.52   0
   0 -14   6    7.51   28.43   0
   0  -3   3  592.97   15.83   0
   2 -15   7   83.00   30.55   0
   2  -6   6 1495.57   38.95   0
   2  -4   5  148.81   19.44   0
   4 -11   8  375.90   40.16   0
   4 -10   8  545.82   45.60   0
   4  -4   6  292.47   23.13   0
   7  -1   5  316.03   24.31   0
   8 -11   9  187.18   45.06   0
   8  -6   8 1004.30   48.62   0
   9 -10   9  -17.66   41.50   0
  12  -6   8   85.86   48.83   0
  12  -2   6   22.01   36.51   0
  -3  -8   3  206.54   22.46   0
  -2  -8   4  157.22   23.38   0
   0 -15   6  196.75   32.72   0
   1  -2   3   13.37    9.08   0
   2 -16   7   92.25   32.83   0
   2   2  -1 4999.00   18.17   0
   3  -7   7  182.58   33.15   0
   3  -3   5  249.12   23.64   0
   4  -6   7  992.35   38.20   0
   5  -5   7  774.39   34.44   0
   6  -7   8  146.43   41.26   0
   7 -13   9   -3.85   37.50   0
   7 -12   9   86.84   40.78   0
   7 -11   9   25.55   47.64   0
   7  -4   7  421.32   31.88   0
   8 -10   9  303.45   47.23   0
   8  -2   6  108.51   31.01   0
   9  -9   9  661.34   51.17   0
  10  -9   9   27.10   46.66   0
  12  -9   9   33.92   53.74   0
  13  -6   8  -38.65   52.36   0
  13  -2   6  509.15   43.91   0
  14  -4   7  141.70   50.94   0
  15  -7   8  155.61   56.27   0
  -1 -17   5   -5.22   29.53   0
   0 -16   6   40.71   30.11   0
   1 -13   7   20.17   37.30   0
   1 -12   7  547.48   41.88   0
   3 -12   8  -53.14   43.63   0
   5  -3   6 1366.85   32.30   0
   6 -13   9  176.77   38.41   0
   6 -12   9  415.76   45.62   0
   7 -10   9   81.90   46.22   0
   7  -6   8  103.08   38.28   0
   8  -9   9  180.76   47.53   0
  14  -6   8   37.03   56.44   0
  16  -5   7   -5.03   50.10   0
  -5  -7   0 1120.65   20.24   0
  -3 -13   4   27.54   28.38   0
  -3 -12   4   11.14   27.45   0
  -1  -4   3 1090.61   23.73   0
   0  -6   5 1939.63   37.37   0
   1 -14   7  196.49   35.71   0
   2  -8   7 1266.63   49.01   0
   3 -14   8  415.44   41.50   0
   3 -11   8  269.57   42.53   0
   6 -11   9   42.79   44.52   0
   7  -9   9  203.51   47.33   0
   9  -8   9  193.68   50.11   0
  10  -5   8    2.60   44.30   0
  10  -3   7  295.33   42.71   0
  11  -3   7  233.69   47.27   0
  12  -8   9   15.65   51.95   0
  12  -5   8  688.85   60.98   0
  14  -2   6   60.11   39.24   0
  15  -4   7  287.14   58.38   0
  -5  -9   1 1003.08   24.16   0
  -4 -13   3   42.16   25.04   0
  -4 -12   3   37.79   24.86   0
  -4  -8   2  172.08   19.08   0
  -3 -14   4  303.55   31.14   0
  -3 -11   4  227.41   28.73   0
  -2 -14   5  332.96   30.06   0
  -2 -13   5  180.01   31.29   0
  -2 -12   5   61.80   31.99   0
  -2  -4   2 2463.75   23.82   0
   0 -17   6    3.40   28.80   0
   1 -15   7   55.57   31.99   0
   1  -3   4  978.26   22.39   0
   3 -15   8   59.98   34.08   0
   3 -10   8  804.19   48.87   0
   4  -2   5  105.02   18.31   0
   5 -13   9  -29.90   39.79   0
   5 -12   9  268.85   46.08   0
   5  -7   8   10.26   38.36   0
   6  -6   8  207.65   36.01   0
   6  -4   7  893.72   32.50   0
   8  -8   9  116.05   43.53   0
   9  -3   7  312.66   37.31   0
  12  -3   7  -16.12   39.60   0
  13  -8   9   88.02   53.71   0
  13  -5   8  323.99   57.64   0
  15  -6   8   77.30   55.00   0
  -4 -14   3  307.77   26.80   0
  -4  -6   1  194.15   15.11   0
  -3 -15   4   33.46   27.36   0
  -2 -15   5  163.81   32.72   0
  -2 -11   5  371.29   37.90   0
  -1 -13   6   28.26   34.82   0
  -1 -12   6   54.11   35.52   0
   0  -8   6  780.13   38.58   0
   0  -4   4 3061.18   32.31   0
   1 -16   7  272.07   38.56   0
   2  -5   6 2346.39   40.34   0
   3  -6   7  223.11   30.56   0
   4  -5   7  258.25   30.18   0
   5 -14   9  176.20   41.42   0
   5 -11   9   99.06   48.17   0
   6  -9   9  605.69   55.23   0
   7  -8   9   92.83   44.09   0
  11  -7   9   64.48   52.55   0
  11   1   4  287.12   23.58   0
  12  -7   9  102.16   53.54   0
  13  -3   7   12.78   41.78   0
  -4 -11   3  262.24   27.70   0
  -3 -10   4 1110.14   33.52   0
  -2 -10   5  634.27   34.97   0
  -1 -14   6  515.71   36.98   0
  -1 -11   6  470.41   41.83   0
   1  -9   7  388.99   46.74   0
   2 -14   8   63.29   38.85   0
   2 -13   8  242.57   44.01   0
   2  -7   7 1268.67   40.27   0
   2  -2   4 2608.00   29.63   0
   3  -4   6  473.28   26.12   0
   5 -10   9  506.02   51.68   0
   7  -5   8    4.88   35.87   0
   8  -7   9   82.06   42.07   0
  10   0   5  362.91   26.65   0
  12   1   4  600.24   28.20   0
  13  -7   9   49.08   57.70   0
  14  -5   8   -5.09   55.70   0
  -3  -7   3 2117.11   35.07   0
  -2 -16   5   17.10   33.07   0
   1 -17   7   -9.10   32.21   0
   1  -6   6  216.83   26.43   0
   2 -15   8  276.59   40.79   0
   2 -11   8   82.53   44.95   0
   4 -13   9   81.61   42.82   0
   4 -12   9  100.43   42.73   0
   4  -7   8  721.02   47.25   0
   4  -3   6  770.90   27.12   0
   5  -6   8  258.11   36.72   0
   6  -8   9  307.84   46.24   0
   6  -2   6 1167.44   31.72   0
  10 -10  10   -3.99   50.06   0
  10  -4   8  348.56   48.34   0
  10  -1   6  815.97   34.82   0
  11  -4   8  339.50   49.48   0
  11  -1   6  370.04   37.80   0
  14  -3   7   81.47   47.72   0
  -5 -12   2   49.22   22.08   0
  -4 -10   3 1035.43   31.28   0
  -1 -16   6   38.45   32.65   0
  -1 -10   6 1014.57   44.95   0
  -1  -5   4 1820.36   30.63   0
   0 -14   7  115.05   33.92   0
   0 -13   7  862.95   43.31   0
   0 -12   7   -5.60   37.24   0
   1  -4   5 1697.13   31.88   0
   2 -16   8  178.48   37.15   0
   2 -10   8  136.14   41.07   0
   3  -8   8   46.72   41.14   0
   4 -11   9  242.95   46.78   0
   5  -9   9  635.54   51.61   0
   6   2   2  639.82   14.57   0
   7 -12  10  127.31   47.64   0
   7  -7   9  491.24   47.07   0
   8 -11  10   41.69   45.69   0
   9 -10  10    1.12   45.40   0
   9  -1   6  439.89   34.07   0
  10  -6   9  114.02   45.46   0
  10   2   3   70.21   18.83   0
  11   2   3  198.54   20.34   0
  12  -6   9  357.77   62.07   0
  12  -4   8   42.21   42.94   0
  12  -1   6   37.75   36.90   0
  14  -7   9  155.06   60.74   0
  -3  -9   4  197.25   28.81   0
  -2  -9   5  325.42   35.38   0
   0 -15   7  114.27   34.35   0
   0 -11   7 1379.63   50.03   0
   0  -7   6  -16.21   27.63   0
   2  -3   5 4388.83   45.62   0
   5  -1   5   -5.85   22.56   0
   6  -5   8  215.97   34.93   0
   7 -11  10  505.57   57.09   0
   8 -10  10   67.52   48.22   0
   8   0   5  866.79   27.32   0
   9  -9  10   41.86   48.66   0
  10  -9  10   19.12   53.01   0
  12   2   3  715.17   23.48   0
  13  -6   9  196.29   62.53   0
  13  -4   8   96.25   46.67   0
  13  -1   6  102.99   37.52   0
  15  -3   7   38.06   45.33   0
  -6 -10   0   31.97   14.28   0
  -5 -11   2  373.89   26.74   0
  -1 -17   6  118.63   32.79   0
  -1  -9   6  495.20   41.53   0
   0 -16   7   14.38   34.49   0
   0  -5   5   91.15   23.50   0
   1 -13   8  203.49   44.43   0
   3 -12   9  206.02   46.90   0
   3  -5   7 1752.82   41.51   0
   3  -1   4 1151.21   20.94   0
   5  -8   9  654.94   56.60   0
   6 -12  10  -64.46   44.22   0
   6  -7   9  324.18   51.09   0
   6  -3   7  254.42   24.95   0
   7 -10  10  109.38   54.44   0
   8  -9  10  403.81   57.57   0
   8  -6   9  249.59   44.23   0
   9   4  -1  643.26   10.72   0
  10  -2   7  419.55   44.17   0
  11  -8  10   -9.48   58.13   0
  11  -2   7  238.88   42.07   0
  12  -2   7   95.92   38.02   0
  14  -6   9   27.81   60.55   0
   0 -17   7   59.79   32.69   0
   1 -15   8   59.32   40.03   0
   1 -14   8   86.21   39.20   0
   1 -12   8  435.62   49.05   0
   2  -6   7  398.01   33.76   0
   3 -15   9  118.16   40.02   0
   3 -11   9   -2.90   43.57   0
   3  -7   8  631.41   44.69   0
   3  -2   5 4426.15   40.82   0
   4  -9   9    6.11   47.27   0
   4  -6   8 2594.61   56.09   0
   4  -4   7  188.16   25.30   0
   5  -2   6 2117.30   34.54   0
   6 -11  10  305.54   53.65   0
   7  -9  10  173.68   56.95   0
   7  -6   9  331.08   43.90   0
   7  -4   8  631.92   38.73   0
   9  -8  10  292.74   57.50   0
   9  -2   7  306.65   33.86   0
   9   2   3 1248.19   24.18   0
  12  -8  10  -35.67   54.45   0
  13  -2   7  310.36   45.32   0
  14  -1   6  626.48   42.49   0
  -5  -8   1  169.73   18.37   0
  -4  -9   3  209.57   23.96   0
  -4  -7   2  123.17   18.57   0
  -3 -14   5   56.23   34.04   0
  -3 -13   5  181.70   32.83   0
  -2 -13   6  500.03   39.89   0
   1 -16   8  118.87   38.72   0
   1  -7   7  164.56   31.54   0
   2  -4   6  446.64   29.00   0
   3   0   3  497.10   16.16   0
   5 -13  10  266.54   44.96   0
   5 -12  10  130.63   46.79   0
   5  -5   8  166.44   42.51   0
   7   0   5  935.65   27.24   0
   8  -8  10  417.77   55.35   0
   8  -2   7 1010.67   40.20   0
  10  -5   9  472.67   53.11   0
  11  -5   9  116.02   51.74   0
  12  -5   9  222.78   57.63   0
  15  -4   8   51.26   54.73   0
  -6  -8  -1  501.55   12.10   0
  -5 -10   2  530.62   25.40   0
  -3 -15   5   19.69   32.60   0
  -3 -12   5  197.55   33.34   0
  -2 -15   6   73.57   33.92   0
  -2 -14   6    5.49   32.36   0
  -2 -12   6   68.78   35.88   0
  -1  -6   5 1194.46   37.99   0
   1  -5   6  894.06   36.61   0
   2  -8   8 1520.66   53.13   0
   3  -3   6 2992.15   40.09   0
   5  -7   9 1060.19   53.33   0
   6  -9  10   19.39   49.29   0
   6  -6   9  -31.25   46.64   0
   7  -1   6  714.77   30.46   0
  10  -3   8  686.25   50.77   0
  11  -7  10  496.88   62.26   0
  11  -3   8  196.30   42.74   0
  12  -3   8    3.51   45.16   0
  13  -5   9   71.41   59.65   0
  14  -2   7  174.43   46.78   0
  -4 -14   4  117.05   29.76   0
  -4 -13   4  234.63   30.95   0
  -4 -12   4  192.81   31.35   0
  -3 -11   5  535.87   36.56   0
  -3  -8   4  324.13   31.53   0
  -2 -11   6 1240.10   52.03   0
  -1 -15   7    8.72   37.63   0
  -1 -14   7  271.34   35.35   0
  -1 -13   7    8.41   39.53   0
  -1 -12   7  623.27   50.32   0
   2 -15   9   28.36   41.36   0
   2 -14   9   -8.22   42.33   0
   2 -13   9  148.96   48.15   0
   3  -9   9   90.95   50.55   0
   4 -13  10  112.37   55.67   0
   5 -10  10  361.02   58.06   0
   5  -3   7 1267.78   35.28   0
   6  -4   8 2360.70   51.50   0
   7  -8  10   21.62   52.91   0
   9  -3   8   82.03   41.00   0
  13  -3   8  301.69   52.13   0
  14  -5   9  201.28   67.51   0
  -2 -16   6   37.30   34.24   0
  -1 -16   7  259.87   39.74   0
  -1 -11   7  172.05   45.16   0
   0 -13   8  600.48   51.80   0
   0  -8   7  133.01   36.76   0
   0  -6   6   30.58   25.53   0
   1  -9   8  243.23   49.76   0
   2 -11   9  411.61   54.31   0
   4 -12  10  -33.53   47.82   0
   4  -5   8 1111.19   42.13   0
   7  -5   9 1032.39   48.97   0
   8  -3   8  -10.65   36.21   0
   9 -10  11  119.24   51.29   0
  14  -3   8  700.35   65.31   0
  -4 -11   4  118.77   31.00   0
  -3 -10   5  183.52   40.36   0
  -3  -6   3 3206.47   38.47   0
  -2 -10   6   14.41   41.91   0
   0 -15   8  -32.47   42.96   0
   0 -14   8   21.17   39.85   0
   0 -12   8  418.03   48.25   0
   2 -10   9   81.09   49.51   0
   2  -7   8 1358.75   51.34   0
   4  -7   9  897.16   53.38   0
   4  -1   5 1487.54   27.30   0
   5  -9  10  534.63   59.90   0
   6  -8  10  -14.24   52.48   0
   7 -11  11  -51.76   54.95   0
   7   3   1  254.36    9.06   0
   8 -10  11  -25.32   53.04   0
  10  -6  10  593.32   63.74   0
  10  -4   9  187.52   54.28   0
  11  -6  10  338.17   66.84   0
  11  -4   9  314.41   54.28   0
  12  -6  10  -27.33   63.54   0
  12  -4   9  155.52   52.98   0
  15  -5   9   26.50   63.76   0
  -4  -8   3  426.36   27.19   0
  -1 -17   7   12.84   33.99   0
  -1 -10   7  582.68   55.70   0
   0 -16   8   49.10   40.00   0
   0 -11   8  504.17   58.70   0
   0  -3   4 1336.86   26.91   0
   3  -8   9  161.11   47.51   0
   3  -4   7  879.01   30.42   0
   4 -10  10  272.77   55.64   0
   4  -2   6  341.79   22.21   0
   4   0   4 2998.35   37.62   0
   6 -12  11  121.35   51.69   0
   9  -9  11    6.24   59.84   0
  10   4  -1  166.03    9.51   0
  11   0   6   10.57   35.79   0
  13  -6  10  178.03   69.40   0
  13  -4   9   76.35   61.60   0
  -5 -13   3  167.02   23.78   0
  -5 -12   3  168.29   24.95   0
  -5  -9   2  231.09   25.95   0
  -1  -4   4 8248.38   54.97   0
  -1  -3   3   33.95   15.94   0
   0  -4   5 1755.88   32.30   0
   0  -2   3 1062.53   20.00   0
   1 -15   9   71.58   44.39   0
   1 -14   9   64.11   43.76   0
   1 -13   9  231.00   53.04   0
   1  -3   5  716.01   23.71   0
   1  -2   4  376.75   19.07   0
   2  -9   9  -50.31   54.85   0
   3 -12  10  -21.18   56.83   0
   4  -3   7  915.18   32.93   0
   5  -8  10    2.84   52.78   0
   6 -11  11   55.24   54.90   0
   7 -10  11  463.44   61.08   0
   8  -9  11  344.44   57.74   0
   8  -6  10   91.16   52.88   0
  10  -1   7  536.70   43.62   0
  10   0   6   40.27   29.93   0
  11  -8  11   57.66   60.10   0
  12  -1   7  551.76   45.04   0
  14  -6  10   57.77   66.80   0
  -6 -11   1  315.66   19.67   0
  -6  -9   0 1446.91   22.24   0
  -4 -10   4 1061.83   38.10   0
   1 -12   9  235.42   47.66   0
   3 -11  10  124.97   52.14   0
   5 -12  11   60.87   57.51   0
   6 -10  11  400.42   64.31   0
   7  -9  11  -45.19   56.47   0
   9  -8  11  289.21   62.98   0
   9  -1   7  274.71   34.50   0
   9   0   6 1618.16   39.94   0
  11  -2   8   30.09   41.62   0
  11   3   2  193.89   13.65   0
  12   1   5  592.19   33.24   0
  13  -1   7  -12.42   43.24   0
  14  -4   9  268.43   62.04   0
  -3 -14   6   18.06   36.96   0
  -3  -9   5 1039.04   40.12   0
  -3  -7   4 1041.13   32.33   0
  -2 -14   7   97.56   38.69   0
  -2 -13   7  272.88   44.19   0
  -2  -1  -2 4860.29   24.94   0
   1  -4   6  119.15   24.43   0
   2  -6   8  155.01   36.48   0
   2  -2   5    5.44   16.70   0
   3 -10  10   24.92   48.73   0
   3  -7   9  411.90   52.39   0
   3  -5   8 1220.42   44.09   0
   5 -11  11  128.68   54.22   0
   6  -3   8  625.20   35.16   0
   7  -6  10  618.16   50.93   0
   7  -4   9  782.36   51.43   0
  10  -2   8  112.71   44.33   0
  10   3   2    4.67   15.14   0
  11  -5  10  106.91   58.33   0
  12  -5  10  121.75   63.21   0
  12  -2   8   48.18   42.37   0
  -6  -7  -3  196.99   11.23   0
  -5 -11   3  481.07   27.92   0
  -3 -15   6  166.15   38.17   0
  -3 -12   6  818.70   45.13   0
  -2 -15   7   46.39   40.01   0
  -2 -12   7   83.72   44.77   0
  -1 -14   8    9.34   42.29   0
  -1 -13   8  222.04   47.50   0
  -1  -5   5  -13.86   20.73   0
   0  -5   6 2056.91   44.50   0
   1  -1   3 7718.35   39.35   0
   2 -14  10   69.59   46.52   0
   2 -13  10  142.91   49.83   0
   2  -8   9  919.02   57.90   0
   2  -3   6  427.14   28.37   0
   4  -8  10  541.26   59.00   0
   4  -4   8  142.20   30.00   0
   5  -7  10  -36.79   49.08   0
   5  -5   9   73.01   37.05   0
   6  -9  11   95.99   58.36   0
   7  -8  11  226.11   56.56   0
   7   2   3 2465.15   31.43   0
   8  -1   7 1821.01   46.51   0
   8   0   6  389.24   40.44   0
   9  -5  10  471.95   53.91   0
   9  -2   8  688.57   42.59   0
  10  -7  11  563.60   63.61   0
  11  -7  11    5.17   57.10   0
  13  -2   8  262.25   53.41   0
  15  -4   9   46.85   55.35   0
  -4 -14   5  176.60   33.82   0
  -4 -13   5  768.99   41.09   0
  -2 -16   7  117.87   38.96   0
  -2 -11   7  283.49   49.63   0
  -2  -4   3 2894.42   30.14   0
  -1 -16   8  143.94   40.08   0
  -1 -15   8  110.08   39.30   0
   3  -9  10  979.56   61.78   0
   4 -12  11  531.01   61.94   0
   5 -10  11   76.59   62.19   0
   5  -1   6 1080.46   29.84   0
   6  -6  10  873.36   54.47   0
   8  -2   8 1346.73   50.54   0
  10  -3   9  812.25   56.09   0
  11  -3   9   11.70   46.26   0
  12  -3   9  172.72   51.88   0
  14  -5  10  117.52   62.62   0
  14  -2   8  107.25   49.88   0
  -4 -12   5   82.37   35.09   0
  -4  -9   4  471.19   32.48   0
  -3 -11   6  196.38   39.94   0
  -2  -8   6  115.95   40.16   0
  -1 -11   8  -33.30   52.45   0
  -1  -2   2 5582.79   29.62   0
   0 -15   9  307.49   49.67   0
   0 -14   9  231.26   49.71   0
   0 -13   9   96.38   48.08   0
   1  -9   9  295.77   55.34   0
   3  -2   6  584.77   27.00   0
   4 -11  11  298.89   58.26   0
   5  -9  11  178.50   69.39   0
   6  -8  11  -11.55   54.55   0
   6  -4   9  447.57   40.27   0
   9  -3   9  150.40   43.74   0
  13  -3   9   59.46   55.34   0
  -5 -10   3  328.11   27.31   0
  -5  -7   1  536.10   19.80   0
  -4  -6   2  423.77   19.38   0
  -3  -8   5 1413.25   41.99   0
  -1 -17   8  130.10   36.45   0
  -1  -6   6  199.63   29.03   0
   0 -16   9   21.70   42.01   0
   0 -12   9   62.55   51.00   0
   2 -10  10   39.85   55.67   0
   3  -3   7 1922.58   41.43   0
   3  -1   5  695.67   22.22   0
   4 -10  11  135.34   69.39   0
   5  -3   8 1130.07   37.32   0
   7  -7  11  191.78   54.97   0
   7  -5  10   68.22   44.56   0
   9  -9  12   -5.19   62.61   0
  11  -6  11   27.17   57.20   0
  11   2   4  138.07   23.90   0
  12  -6  11  107.40   68.66   0
  14  -3   9  174.03   60.56   0
  15  -5  10  130.87   63.09   0
  -6 -10   1  686.38   22.49   0
  -4 -11   5  593.71   40.38   0
  -4  -7   3  914.27   29.17   0
  -3 -10   6   94.34   43.03   0
  -2 -10   7  460.68   54.11   0
  -2  -3   2  -33.47   12.79   0
   0 -11   9   69.84   58.95   0
   0  -1   2  124.56    7.48   0
   1 -15  10    3.13   48.10   0
   1 -14  10  167.30   49.97   0
   2  -7   9  352.11   49.34   0
   3 -12  11   55.27   60.24   0
   3  -8  10  885.29   60.46   0
   5  -6  10  350.86   51.05   0
   7 -10  12   22.59   59.33   0
   8  -9  12  -42.48   57.82   0
   9   3   2 1224.58   18.66   0
  10  -4  10  266.35   53.65   0
  10   2   4  380.30   25.96   0
  11  -4  10  113.08   51.54   0
  12  -4  10  -16.62   52.54   0
  12   2   4   34.74   20.47   0
  13  -6  11    1.45   70.61   0
  13  -4  10  184.94   63.16   0
  -5 -13   4  786.05   35.60   0
  -5  -8   2  480.21   24.85   0
  -4  -5   1 1722.17   23.26   0
   2  -9  10  103.43   58.98   0
   2  -5   8  493.71   39.19   0
   3 -11  11  324.99   60.26   0
   3  -4   8  338.89   31.68   0
   4  -9  11  267.41   62.15   0
   5  -8  11  145.91   57.68   0
   5  -4   9    0.11   36.10   0
   5   3  -1  698.91   13.13   0
   6  -7  11  215.43   52.80   0
   6  -5  10  289.58   44.83   0
   9  -4  10  285.61   51.62   0
  -5 -12   4  113.60   30.84   0
  -5  -5  -3  796.01   20.20   0
   4  -2   7   88.33   27.78   0
   6 -10  12   29.87   62.22   0
   7  -9  12   37.01   58.73   0
   8  -8  12  236.96   72.59   0
   9   2   4 1595.45   34.35   0
  11  -1   8   45.57   44.49   0
  14  -4  10   91.94   64.33   0
  -4 -10   5  384.49   37.55   0
  -4  -8   4   39.64   44.76   0
  -3 -15   7   70.09   39.58   0
  -3 -14   7   94.34   44.04   0
  -3 -13   7   28.39   39.28   0
  -3  -6   4  677.79   31.10   0
  -2 -16   8  119.14   43.92   0
  -2 -15   8  275.40   45.70   0
  -2 -13   8  320.89   49.41   0
  -1 -15   9   51.01   47.73   0
  -1 -14   9  120.28   50.52   0
   0  -7   8   97.60   44.37   0
   2 -13  11  188.62   53.23   0
   2   0   3  815.15   22.46   0
   3 -10  11  180.08   65.83   0
   3  -7  10  237.47   54.15   0
   4  -6  10  154.33   49.72   0
   4  -3   8  271.19   31.31   0
   7  -6  11  269.17   55.69   0
   7   1   5  476.31   28.24   0
  10  -7  12   99.75   66.91   0
  10  -5  11   90.18   64.45   0
  10  -1   8  136.83   52.26   0
  10   0   7  625.64   45.35   0
  11  -2   9  414.70   54.00   0
  11   0   7 1170.63   52.59   0
  12  -5  11   15.04   68.08   0
  12  -2   9  201.62   54.25   0
  12  -1   8  430.34   48.25   0
  12   0   7  -30.02   40.52   0
  13  -1   8  195.97   48.47   0
  -5  -9   3  974.96   36.03   0
  -5  -6   0 2140.23   20.59   0
  -3 -12   7   29.30   43.14   0
  -3  -9   6  195.35   42.71   0
  -2 -12   8   40.56   50.09   0
  -1 -16   9   22.74   40.21   0
  -1 -13   9  239.98   51.08   0
  -1 -12   9  166.80   61.73   0
   0  -4   6   35.37   24.43   0
   0  -3   5 1025.29   27.24   0
   1  -3   6  237.64   25.97   0
   2  -8  10  191.64   52.28   0
   2  -6   9   47.76   43.44   0
   3  -5   9 1090.34   48.60   0
   3   0   4 1325.37   24.88   0
   5  -7  11  444.04   62.20   0
   5  -5  10  653.73   49.07   0
   6  -9  12  389.93   70.33   0
   6  -3   9  285.33   40.13   0
   7  -8  12  464.76   64.60   0
   9  -5  11  128.30   55.09   0
   9  -1   8  217.25   44.48   0
  10  -2   9  -26.33   47.51   0
  13  -5  11  -13.98   66.02   0
  13  -2   9  293.23   60.85   0
  -6 -11   2 1179.29   28.60   0
  -5 -11   4  531.07   35.02   0
  -4 -14   6   71.06   37.15   0
  -4 -13   6  182.13   41.95   0
  -3  -7   5 1993.37   42.07   0
  -2 -11   8   44.99   54.31   0
  -1  -4   5 1408.94   37.25   0
   0 -15  10  213.85   51.58   0
   0 -14  10  442.01   55.02   0
   0 -13  10  258.17   60.30   0
   1  -7   9  371.01   52.05   0
   1  -4   7 1364.09   43.27   0
   3  -9  11   63.60   58.30   0
   6  -6  11  100.96   50.86   0
   8  -7  12  443.12   64.05   0
   9   0   7   28.69   31.79   0
  11  -3  10  183.86   55.66   0
  14  -5  11   95.24   63.89   0
  -4 -12   6  307.24   46.37   0
  -3 -11   7  245.35   49.85   0
  -2  -8   7 1285.62   58.93   0
  -1  -5   6 1408.58   43.71   0
   0 -12  10   -9.30   59.57   0
   0  -5   7 1219.98   38.37   0
   1  -9  10  104.34   55.41   0
   1  -2   5 4554.94   42.78   0
   1   1  -1  796.20    7.84   0
   2  -3   7 2383.56   44.50   0
   2  -2   6  577.59   30.05   0
   4   0   5 1612.73   32.55   0
   6  -8  12    7.43   61.56   0
   6   2   3  499.28   19.86   0
   8  -2   9  772.53   54.47   0
   8  -1   8  248.92   36.12   0
   8   2   4  234.86   25.86   0
   9  -3  10  712.78   59.72   0
  11  -6  12   56.17   68.06   0
  13  -3  10  122.79   60.45   0
  -1  -3   4 1188.68   24.84   0
   0 -11  10   16.73   58.68   0
   0  -8   9   77.81   52.39   0
   0  -2   4   73.09   20.04   0
   1 -14  11  -15.14   51.80   0
   1 -13  11  400.59   66.31   0
   1  -5   8  261.48   38.29   0
   3 -12  12  -71.09   67.81   0
   4 -10  12   12.85   63.37   0
   5  -2   8  406.57   31.46   0
   5  -1   7  593.23   38.11   0
   6  -4  10  164.26   42.85   0
   7  -7  12  -26.99   56.80   0
   7  -5  11  481.37   55.97   0
   8   0   7   73.06   37.06   0
  10  -6  12  -37.07   60.84   0
  12  -6  12    5.84   64.67   0
  14  -3  10   86.94   73.09   0
  -5 -10   4  394.92   35.59   0
  -4 -11   6  189.30   42.01   0
  -3 -10   7  212.91   54.05   0
  -2 -10   8  198.23   48.75   0
  -2  -5   5  -28.58   28.34   0
  -1  -6   7 1102.52   42.05   0
   0  -6   8  800.01   44.40   0
   2  -7  10  543.22   59.52   0
   3 -11  12  134.29   62.10   0
   3  -8  11  326.28   60.41   0
   5  -8  12  686.85   70.70   0
   5  -6  11  557.05   55.82   0
   5  -3   9  842.45   46.26   0
   8  -3  10  848.11   55.72   0
  10  -4  11  161.02   56.04   0
  11  -4  11  195.96   58.78   0
  12  -4  11  510.51   67.92   0
  13  -4  11   91.40   65.97   0
  -6  -9   1  450.26   21.18   0
  -5 -13   5    2.08   34.18   0
  -2  -4   4 5310.37   67.77   0
   1   0   2  131.93    8.32   0
   2  -5   9  267.73   43.65   0
   2  -1   5 5022.90   44.17   0
   3  -3   8  163.33   32.61   0
   3  -2   7 2176.98   43.71   0
   4  -9  12   67.23   71.78   0
   6  -7  12  492.32   64.03   0
   6  -5  11  481.41   53.78   0
   6   1   5 1265.18   33.96   0
   7  -9  13  -52.95   63.02   0
   7  -1   8 1768.95   49.31   0
   8   3   2 1087.45   18.03   0
   9  -4  11  252.38   54.74   0
  14  -4  11    6.01   67.85   0
  -6 -10   2  -25.11   23.74   0
  -5 -12   5  440.86   41.33   0
  -3 -15   8   65.27   45.63   0
  -3 -14   8  552.47   53.74   0
  -3 -13   8  306.72   47.56   0
  -2 -16   9  114.75   43.87   0
  -2 -15   9   11.07   43.25   0
  -2 -14   9  -41.03   47.42   0
  -2 -13   9  226.29   57.20   0
  -1 -15  10   77.62   48.00   0
  -1 -14  10  150.80   57.33   0
   1  -6   9  566.44   47.45   0
   3 -10  12   59.53   66.30   0
   3  -1   6  144.53   26.35   0
   5  -4  10  327.06   48.84   0
   7  -6  12  516.13   63.05   0
   8  -8  13  121.37   66.90   0
  -6  -8   0  718.64   18.54   0
  -4 -10   6   28.65   45.88   0
  -4  -7   4  191.72   27.40   0
  -1 -13  10    5.55   55.35   0
  -1 -12  10  394.55   67.67   0
   0 -14  11   -4.05   59.53   0
   1  -1   4 1706.27   30.80   0
   3  -7  11  149.97   64.56   0
   4  -8  12  -42.19   66.33   0
   4  -6  11  175.77   54.82   0
   5 -10  13  205.40   70.28   0
   7  -8  13  163.97   65.66   0
   8   1   6  327.90   35.73   0
  10  -5  12  205.93   59.09   0
  11  -1   9  376.06   52.96   0
  12  -5  12  -67.03   67.54   0
  12  -1   9  209.62   53.43   0
  13  -5  12   -8.78   67.20   0
  -5  -8   3 1308.88   36.65   0
  -4 -14   7  129.25   45.15   0
  -4 -13   7  217.43   47.83   0
  -4  -8   5 1097.94   45.77   0
  -3 -12   8   46.92   45.53   0
  -3  -9   7  415.14   51.98   0
   2 -11  12  -10.91   67.54   0
   2  -8  11   87.66   58.34   0
   2  -6  10   -3.95   50.86   0
   3  -5  10  358.28   51.43   0
   4  -3   9  146.79   39.54   0
   5  -7  12   91.51   60.44   0
   5  -5  11   51.30   47.99   0
   7   2   4  108.66   22.44   0
   9  -5  12  233.48   62.42   0
  11  -2  10  174.23   53.51   0
  11   0   8  736.20   51.74   0
  11   2   5  398.57   29.76   0
  12  -2  10  666.66   63.32   0
  12   0   8  381.23   48.46   0
  13  -1   9  196.94   53.43   0
  -5 -11   5   -1.36   36.87   0
  -5  -9   4   42.42   32.40   0
  -4 -12   7   74.04   46.75   0
  -2 -11   9  413.31   61.82   0
  -1 -11  10  -43.20   64.21   0
   0 -12  11   59.37   63.35   0
   1  -7  10  762.88   63.44   0
   4  -1   7  984.07   35.55   0
   5  -9  13   44.94   67.26   0
   6  -8  13    4.43   61.65   0
   6  -6  12  221.89   56.56   0
   6  -3  10   79.96   45.34   0
   8  -7  13   85.06   67.78   0
   9  -2  10   -3.54   51.31   0
   9  -1   9  294.64   53.68   0
  10  -3  11   52.74   62.10   0
  10   0   8  130.53   50.46   0
  10   2   5  550.73   31.42   0
  11  -3  11  327.83   62.42   0
  11   3   3  217.15   16.07   0
  12  -3  11   59.92   63.84   0
  13  -2  10  121.18   60.50   0
  13   0   8  612.63   50.35   0
  -6 -11   3  150.06   26.84   0
  -3  -7   6  273.72   41.13   0
  -2  -8   8 1763.75   70.94   0
   0 -11  11   82.51   65.44   0
   0  -5   8 1002.73   45.13   0
   0  -4   7 1514.48   52.64   0
   0  -3   6 4199.18   50.24   0
   1 -13  12   64.28   62.09   0
   1  -4   8  229.16   38.44   0
   4  -4  10  923.30   52.66   0
   6   0   7  -19.03   31.57   0
   7  -7  13   43.90   58.63   0
   7   1   6 1147.47   40.60   0
   9  -3  11   79.96   60.76   0
   9   0   8   44.69   40.69   0
  10  -6  13  245.03   69.21   0
  11  -6  13   31.86   66.36   0
  13  -3  11  153.26   68.55   0
  -4  -9   6  476.99   51.41   0
  -2 -10   9   16.17   54.14   0
  -2  -3   3  437.84   17.85   0
  -1  -5   7  466.12   34.82   0
   1  -5   9 1022.21   53.43   0
   2  -7  11  285.06   62.29   0
   2  -4   9 1470.44   48.87   0
   3 -11  13  167.13   71.91   0
   3  -8  12   -6.26   64.70   0
   3  -6  11  152.44   57.23   0
   3   2  -1   75.37    6.38   0
   4  -7  12  108.95   66.83   0
   5  -6  12   -2.12   55.09   0
   7  -5  12  177.88   56.48   0
   8  -2  10  122.87   47.16   0
   8  -1   9  279.17   50.42   0
   9  -6  13  299.02   73.64   0
  10  -4  12   77.59   66.59   0
  10   3   3   -5.11   14.82   0
  11  -4  12  389.35   74.79   0
  12  -4  12   13.79   69.69   0
  14  -3  11  190.56   62.98   0
  -5 -13   6  192.37   42.87   0
  -5 -10   5  617.96   44.87   0
  -4 -11   7  156.72   45.74   0
  -4  -5   2  181.82   20.31   0
  -3 -15   9   99.50   50.82   0
  -3 -10   8  730.72   62.62   0
  -2 -15  10   76.63   50.45   0
  -2 -14  10  -30.25   56.98   0
  -1  -6   8  493.13   46.59   0
   0  -1   3 2029.85   23.61   0
   1  -8  11   76.42   65.02   0
   1  -2   6 4758.97   52.33   0
   1   1  -2  812.15   13.53   0
   3   0   5  991.56   27.53   0
   4  -9  13   99.93   70.36   0
   4  -5  11  674.19   55.82   0
   5  -3  10  285.77   45.88   0
   5  -2   9  167.00   40.76   0
   6  -7  13  195.77   64.84   0
   8  -3  11  310.51   54.91   0
   8   0   8   18.29   37.20   0
   9  -4  12   78.19   63.43   0
  10   1   7  662.14   46.58   0
  13  -4  12  190.75   69.60   0
  -5 -12   6   84.34   43.87   0
  -3 -13   9  118.49   53.79   0
  -2 -13  10   90.41   59.79   0
  -1 -14  11   10.13   53.53   0
  -1 -13  11  391.43   67.09   0
  -1  -3   5  760.91   28.73   0
   2  -5  10  681.32   55.89   0
   2   0   4   54.28   21.39   0
   3 -10  13  -26.32   74.68   0
   3  -3   9 1450.99   50.36   0
   3  -2   8 1206.22   40.21   0
   5  -4  11  633.21   57.99   0
   7  -2  10  523.39   54.03   0
   7  -1   9  328.79   51.46   0
  14  -4  12  -26.82   70.41   0
  -6  -9   2  111.22   24.67   0
  -4 -14   8  111.73   49.59   0
  -3 -12   9  191.54   56.40   0
  -2  -9   9   54.38   53.77   0
  -1 -12  11  293.59   69.15   0
  -1  -7   9  372.64   53.71   0
   0  -2   5  304.04   20.30   0
   3  -7  12  -33.90   63.54   0
   3  -4  10 1166.39   56.12   0
   4  -8  13   26.39   76.12   0
   4  -6  12  339.76   62.26   0
   8  -4  12   88.80   55.29   0
   9   1   7  358.63   36.85   0
  10  -5  13  142.16   72.74   0
  11  -5  13   93.36   65.07   0
  -6 -10   3   58.00   28.41   0
  -4 -13   8   93.65   51.22   0
  -4  -7   5  338.07   34.61   0
  -2 -11  10  214.48   69.31   0
  -2  -4   5  140.19   24.44   0
  -2  -2   1 5694.37   25.65   0
   0 -13  12   44.87   62.50   0
   0 -12  12 1297.78   88.15   0
   2  -8  12   71.24   66.02   0
   2  -6  11 1438.71   72.82   0
   2  -1   6 5285.05   52.94   0
   3  -9  13   28.95   72.32   0
   5  -7  13  -16.50   61.80   0
   6   1   6  124.58   31.59   0
   9  -5  13   20.49   60.86   0
   9   3   3 1450.97   23.95   0
  -5 -11   6  462.78   46.90   0
  -5  -8   4 1054.07   40.36   0
  -5  -6   1 1300.67   27.52   0
  -4 -12   8  -10.58   48.63   0
  -4  -8   6 2557.34   60.83   0
  -4  -6   4  329.27   29.71   0
  -4  -4  -2 4697.07   28.66   0
  -3 -11   9   13.44   56.27   0
   1  -9  12  249.44   73.27   0
   3  -1   7  139.84   32.95   0
   4  -3  10 1086.32   51.09   0
   4  -2   9 1511.63   47.39   0
   5  -5  12  501.17   56.07   0
   5   2   3 5335.91   40.05   0
   6  -8  14  103.26   65.95   0
   6  -6  13   97.00   58.52   0
   8   1   7 2201.48   50.97   0
  10  -2  11  153.28   58.03   0
  11  -2  11  384.81   58.72   0
  11  -1  10    6.68   51.58   0
  12  -2  11  -48.72   61.06   0
  13  -2  11   49.18   67.98   0
  13  -1  10   15.60   58.86   0
  -6 -11   4  126.11   30.69   0
  -5  -9   5   64.95   36.65   0
   0 -11  12  134.02   71.82   0
   1  -1   5  547.62   24.13   0
   2 -10  13   58.23   72.10   0
   4  -1   8  314.65   35.95   0
   7  -7  14   -9.44   72.40   0
   9  -2  11  312.56   74.29   0
   9  -1  10  165.66   55.47   0
  10  -3  12   24.79   67.17   0
  10   0   9 1035.44   60.43   0
  11  -3  12   86.16   61.02   0
  11   0   9   50.89   51.39   0
  13  -3  12   55.94   67.46   0
  -5  -7   3 1683.81   33.97   0
  -4  -9   7  840.58   55.93   0
  -3  -7   7  149.29   44.51   0
  -2 -15  11   50.11   52.28   0
  -1  -5   8  232.03   41.74   0
   2  -7  12   79.64   62.20   0
   3  -8  13  358.07   72.47   0
   3  -6  12  833.02   70.20   0
   4  -7  13  242.04   66.72   0
   5  -8  14   23.53   66.07   0
   5  -6  13  260.02   62.39   0
   6  -4  12  317.68   54.37   0
   8  -2  11   53.03   57.45   0
   9  -6  14   25.93   65.03   0
  11  -4  13  144.58   74.19   0
  11   2   6 1266.05   40.27   0
  -6  -8   1  376.48   22.67   0
  -5 -13   7  -23.61   41.43   0
[truncated: 1,222,443 more chars]
