# Supplementary material for: Crystal structure of Ag3Dy2(NO3)9 and qu­anti­tative comparison to isotypic compounds
Source: Acta Crystallogr E Crystallogr Commun. 2023 Jun 2;79(Pt 7):600–4. doi: 10.1107/S2056989023004747 (PMC10439438; doi:10.1107/S2056989023004747)
Supplement: Supplementary file 2 [file e-79-00600-Isup2.hkl]

data_I                                                                          
_shelx_title ' 66-1 (223K) in P4(1)32 (Nr.213)'                                 
_shelx_refln_list_code          4                                               
_shelx_F_calc_maximum      424.00                                               
_exptl_crystal_F_000      2208.00                                               
_reflns_d_resolution_high  0.8109                                               
                                                                                
loop_                                                                           
 _space_group_symop_operation_xyz                                               
 'x, y, z'                                                                      
 '-x+1/2, -y, z+1/2'                                                            
 '-x, y+1/2, -z+1/2'                                                            
 'x+1/2, -y+1/2, -z'                                                            
 'z, x, y'                                                                      
 'z+1/2, -x+1/2, -y'                                                            
 '-z+1/2, -x, y+1/2'                                                            
 '-z, x+1/2, -y+1/2'                                                            
 'y, z, x'                                                                      
 '-y, z+1/2, -x+1/2'                                                            
 'y+1/2, -z+1/2, -x'                                                            
 '-y+1/2, -z, x+1/2'                                                            
 'y+3/4, x+1/4, -z+1/4'                                                         
 '-y+3/4, -x+3/4, -z+3/4'                                                       
 'y+1/4, -x+1/4, z+3/4'                                                         
 '-y+1/4, x+3/4, z+1/4'                                                         
 'x+3/4, z+1/4, -y+1/4'                                                         
 '-x+1/4, z+3/4, y+1/4'                                                         
 '-x+3/4, -z+3/4, -y+3/4'                                                       
 'x+1/4, -z+1/4, y+3/4'                                                         
 'z+3/4, y+1/4, -x+1/4'                                                         
 'z+1/4, -y+1/4, x+3/4'                                                         
 '-z+1/4, y+3/4, x+1/4'                                                         
 '-z+3/4, -y+3/4, -x+3/4'                                                       
                                                                                
_cell_length_a    13.2004                                                       
_cell_length_b    13.2004                                                       
_cell_length_c    13.2004                                                       
_cell_angle_alpha  90.000                                                       
_cell_angle_beta   90.000                                                       
_cell_angle_gamma  90.000                                                       
                                                                                
_shelx_F_squared_multiplier     1.000                                           
                                                                                
loop_                                                                           
 _refln_index_h                                                                 
 _refln_index_k                                                                 
 _refln_index_l                                                                 
 _refln_F_squared_calc                                                          
 _refln_F_squared_meas                                                          
 _refln_F_squared_sigma                                                         
 _refln_observed_status                                                         
   0   1   1      39166.94      43971.79      1088.63 o                         
   1   1   1      26219.70      22420.03       434.83 o                         
   0   1   2       1629.11       3175.10        28.17 o                         
   1   1   2      14141.53      20468.12       205.29 o                         
   0   2   2      89695.71      90088.28      1759.76 o                         
   1   2   2     112995.24     130246.70      1415.26 o                         
   2   2   2        122.15         68.10        27.56 o                         
   0   1   3      44016.24      50843.69       533.97 o                         
   1   1   3     179778.38     197630.91      1722.44 o                         
  -1   2   3       1631.61       1328.91        61.27 o                         
   0   2   3      26115.38      26396.36       401.91 o                         
   1   2   3       2414.43       2224.52        61.26 o                         
   2   2   3         37.74        170.86        87.32 o                         
   0   3   3      16173.99      12021.04       269.69 o                         
   1   3   3        409.07       4441.62       364.90 o                         
   2   3   3       5325.60       8607.04       138.71 o                         
   3   3   3       6333.68       3536.90        86.92 o                         
   0   0   4      61659.91      88699.80      2639.73 o                         
   0   1   4       2882.33       1450.47        92.26 o                         
   1   1   4      35450.75      44414.05       464.65 o                         
  -1   2   4      11020.59      11243.36       310.36 o                         
   0   2   4       1868.97       2147.35       133.93 o                         
   1   2   4      12282.13      11631.17       213.95 o                         
   2   2   4      53396.04      56587.23       747.82 o                         
  -2   3   4      64587.31      63786.93       733.35 o                         
  -1   3   4      26663.11      25139.83       379.31 o                         
   0   3   4      28318.50      32678.87       508.65 o                         
   1   3   4      27340.48      26965.61       253.04 o                         
   2   3   4      63450.38      59244.80       762.57 o                         
   3   3   4      23077.94      24159.90       266.23 o                         
   0   4   4      68221.22      68746.21      1355.16 o                         
   1   4   4     161047.95     184066.80      2098.34 o                         
   2   4   4      95819.17     111891.48      1600.79 o                         
   3   4   4      49087.31      58472.25      1041.25 o                         
   4   4   4       2027.64       2138.25       110.76 o                         
   0   1   5      58770.89      58381.11       801.10 o                         
   1   1   5      13305.47      13572.50       260.03 o                         
  -1   2   5     106761.95     118823.24      1379.04 o                         
   0   2   5       8012.42       8508.95       147.90 o                         
   1   2   5     111727.16     128640.35      1527.78 o                         
   2   2   5        372.16       1489.67        81.72 o                         
  -2   3   5     107887.21     121507.44      1880.22 o                         
  -1   3   5      13238.51      15340.05       264.99 o                         
   0   3   5      20394.07      22865.32       300.33 o                         
   1   3   5      14598.39      15966.98       114.49 o                         
   2   3   5     104060.33     117466.74      1533.23 o                         
   3   3   5       5135.51       6669.37       153.11 o                         
  -3   4   5      10178.81       8972.56       210.09 o                         
  -2   4   5       3448.95       2990.11       130.88 o                         
  -1   4   5      37920.77      39046.70       583.58 o                         
   0   4   5      40352.55      35923.51       532.12 o                         
   1   4   5      35136.68      35385.01       514.40 o                         
   2   4   5       3371.15       2702.08       103.30 o                         
   3   4   5      10472.93       9493.11       129.45 o                         
   4   4   5      25664.17      25439.68       396.96 o                         
   0   5   5       1321.09       1930.97       142.53 o                         
   1   5   5        300.36        303.95        64.50 o                         
   2   5   5        625.49         56.74        93.59 o                         
   3   5   5      18986.94      18036.22       278.82 o                         
   4   5   5      22973.89      24166.99       324.76 o                         
   5   5   5      48578.20      46581.24      1148.50 o                         
   0   1   6      67331.33      73257.60       941.93 o                         
   1   1   6         39.46        -68.88        68.88 o                         
  -1   2   6     104019.16     113363.48      2204.28 o                         
   0   2   6       4693.61       4179.40       130.24 o                         
   1   2   6     111399.61     131974.12      1587.44 o                         
   2   2   6      14119.17      14028.30       157.30 o                         
  -2   3   6       8872.13      10311.57       338.43 o                         
  -1   3   6       5413.16       5272.11       110.42 o                         
   0   3   6      87029.76      87619.65      1214.26 o                         
   1   3   6       4992.41       4718.06       111.87 o                         
   2   3   6       8603.33      10410.14       273.74 o                         
   3   3   6      68107.37      67797.27       946.68 o                         
  -3   4   6      15042.93      14225.10       261.04 o                         
  -2   4   6       7308.59       8920.07       209.40 o                         
  -1   4   6       4524.58       4347.52       105.39 o                         
   0   4   6       1426.47       1877.01       122.49 o                         
   1   4   6       5048.12       4168.03        96.49 o                         
   2   4   6       7235.65       8436.97       190.13 o                         
   3   4   6      15201.75      14213.15       307.74 o                         
   4   4   6       9865.48       7806.71       127.07 o                         
  -4   5   6        858.25        934.34        70.99 o                         
  -3   5   6      30771.14      33901.80       573.10 o                         
  -2   5   6      51789.98      49508.28      1003.51 o                         
  -1   5   6      25697.62      24687.22       454.26 o                         
   0   5   6      39674.53      42819.81       750.10 o                         
   1   5   6      27931.11      27482.75       425.47 o                         
   2   5   6      55412.26      53123.53       885.99 o                         
   3   5   6      32883.40      34459.28       590.48 o                         
   4   5   6        707.52       1097.18       111.18 o                         
   5   5   6       3511.76       3349.73        96.62 o                         
   0   6   6        142.97        905.94       125.23 o                         
   1   6   6       3987.50       4316.31        89.65 o                         
   2   6   6      34499.61      31635.16       665.54 o                         
   3   6   6       1720.69       1735.12        84.11 o                         
   4   6   6       2489.66       2264.63        66.71 o                         
   5   6   6         40.06        560.97       103.24 o                         
   6   6   6      40052.36      35182.55      1401.03 o                         
   0   1   7       4030.46       2611.48       112.73 o                         
   1   1   7        563.17        587.28       103.62 o                         
  -1   2   7      21202.05      19689.10       369.19 o                         
   0   2   7      18803.02      20015.43       316.32 o                         
   1   2   7      22075.74      20407.34       347.09 o                         
   2   2   7      11585.44      10774.72       244.86 o                         
  -2   3   7      52719.34      57202.51      1021.22 o                         
  -1   3   7       4622.44       5379.39       105.14 o                         
   0   3   7      28851.39      29051.65       363.08 o                         
   1   3   7       4320.97       4412.15       129.46 o                         
   2   3   7      50580.61      52017.79       867.28 o                         
   3   3   7      43511.11      43608.02       776.96 o                         
  -3   4   7      20439.04      20136.11       325.86 o                         
  -2   4   7       3616.55       2724.14        72.24 o                         
  -1   4   7      25609.33      25634.36       387.43 o                         
   0   4   7      35621.05      34756.56       552.03 o                         
   1   4   7      23094.79      21671.64       368.08 o                         
   2   4   7       3616.42       2685.59        75.07 o                         
   3   4   7      19592.77      19370.53       303.29 o                         
   4   4   7       5016.33       4199.12       107.48 o                         
  -4   5   7       6638.60       6355.62       185.13 o                         
  -3   5   7      35880.54      33364.78       830.49 o                         
  -2   5   7        833.74        636.22        65.41 o                         
  -1   5   7       9008.46       9619.82       149.94 o                         
   0   5   7      23409.52      24375.96       439.49 o                         
   1   5   7       9691.43      10419.37       213.75 o                         
   2   5   7       1023.96       1144.91        58.36 o                         
   3   5   7      34145.82      32549.66       619.31 o                         
   4   5   7       6136.79       6331.61       155.65 o                         
   5   5   7      17663.61      16388.86       274.75 o                         
  -5   6   7      17055.26      17487.97       333.34 o                         
  -4   6   7      22552.52      21906.41       335.28 o                         
  -3   6   7       5436.90       4727.97       104.01 o                         
  -2   6   7       9882.32       9069.10       202.20 o                         
  -1   6   7      20387.68      18587.07       306.03 o                         
   0   6   7        763.13        624.37        84.57 o                         
   1   6   7      21846.11      21767.45       532.21 o                         
   2   6   7       9676.18       8929.10       170.17 o                         
   3   6   7       5566.11       5367.02       103.96 o                         
   4   6   7      21649.75      20342.17       334.59 o                         
   5   6   7      17593.17      16932.11       337.37 o                         
   6   6   7      13505.58      12468.61       261.41 o                         
   0   7   7        531.46        514.31        99.92 o                         
   1   7   7       2427.00       3071.22       137.71 o                         
   2   7   7      21635.87      21000.54       550.63 o                         
   3   7   7       4021.78       3709.99       149.67 o                         
   4   7   7      10653.88       9097.64       189.46 o                         
   5   7   7      16097.03      15107.69       260.07 o                         
   6   7   7        265.57        100.96        70.26 o                         
   7   7   7      22156.81      21441.00       468.67 o                         
   0   0   8      35432.52      41570.50      1361.24 o                         
   0   1   8      49091.20      49197.66       702.51 o                         
   1   1   8      10152.73      10720.14       286.37 o                         
  -1   2   8      24578.39      24088.48       511.95 o                         
   0   2   8       4126.73       4127.81       139.80 o                         
   1   2   8      25326.46      25278.35       506.18 o                         
   2   2   8      10538.58       9324.52       221.64 o                         
  -2   3   8      22882.70      23689.97       410.03 o                         
  -1   3   8      13195.75      13150.56       285.85 o                         
   0   3   8       6217.07       6132.73       121.57 o                         
   1   3   8      12455.49      11246.20       237.19 o                         
   2   3   8      25717.00      25812.01       500.39 o                         
   3   3   8       4182.77       4764.23       112.02 o                         
  -3   4   8       7489.10       6935.93       193.91 o                         
  -2   4   8       2718.87       3041.84        98.06 o                         
  -1   4   8       6800.56       6355.30       159.98 o                         
   0   4   8         15.54        -12.97        57.30 o                         
   1   4   8       7577.16       6858.31       121.45 o                         
   2   4   8       3688.15       3780.38       120.20 o                         
   3   4   8       7695.91       8459.17       161.15 o                         
   4   4   8        584.60       1284.78       131.33 o                         
  -4   5   8      22984.99      22472.20       522.84 o                         
  -3   5   8      26494.33      23154.61       657.89 o                         
  -2   5   8      10975.97      11344.25       184.00 o                         
  -1   5   8       5165.80       4073.43       137.35 o                         
   0   5   8      22531.68      21726.79       510.30 o                         
   1   5   8       4622.47       3685.93       104.52 o                         
   2   5   8      10151.41       9461.58       179.29 o                         
   3   5   8      26480.03      26249.60       378.70 o                         
   4   5   8      21962.14      20162.90       347.75 o                         
   5   5   8       2496.86       2608.93       129.71 o                         
  -5   6   8       5042.48       4847.80       108.27 o                         
  -4   6   8      52406.24      48305.04      1113.14 o                         
  -3   6   8      10580.62      10369.94       261.82 o                         
  -2   6   8       3653.75       3169.28       109.53 o                         
  -1   6   8       9995.64       9078.45       210.59 o                         
   0   6   8      14315.42      15713.05       360.21 o                         
   1   6   8       9332.46       8645.13       184.22 o                         
   2   6   8       3666.57       3458.06        85.09 o                         
   3   6   8      10608.75      11328.48       308.93 o                         
   4   6   8      53354.86      51758.80       848.70 o                         
   5   6   8       4916.82       4797.85       121.54 o                         
   6   6   8       4041.13       3706.48       109.88 o                         
  -6   7   8       1914.57       1940.43        95.75 o                         
  -5   7   8       1098.04        881.30        85.82 o                         
  -4   7   8      14163.42      12796.71       288.33 o                         
  -3   7   8      11723.21       9923.33       312.37 o                         
  -2   7   8      23948.94      22566.01       639.69 o                         
  -1   7   8      40502.59      39740.73       802.55 o                         
   0   7   8       2374.72       2023.50       114.79 o                         
   1   7   8      41110.96      40032.75       874.71 o                         
   2   7   8      22693.39      21564.05       535.76 o                         
   3   7   8      12418.61      10887.72       322.68 o                         
   4   7   8      14159.44      13310.15       273.21 o                         
   5   7   8       1073.69       1142.73        83.88 o                         
   6   7   8       1651.86       1947.66        85.46 o                         
   7   7   8       2305.65       2550.37       111.25 o                         
   0   8   8         94.51          8.07        93.77 o                         
   1   8   8       4030.68       3759.33       145.58 o                         
   2   8   8      27939.44      27350.48       768.48 o                         
   3   8   8        753.92        714.53        80.82 o                         
   4   8   8         71.67        403.85        85.33 o                         
   5   8   8         36.40        -88.77        88.77 o                         
   6   8   8      20626.08      20426.18       449.42 o                         
   7   8   8       1235.00       1512.64       117.54 o                         
   8   8   8      12801.47      11124.68       602.03 o                         
   0   1   9      10789.37      10895.45       266.32 o                         
   1   1   9       5022.86       4113.34       101.54 o                         
  -1   2   9      20789.88      19929.78       456.17 o                         
   0   2   9       2875.69       3968.74       125.24 o                         
   1   2   9      19072.79      18506.36       380.72 o                         
   2   2   9       7268.98       7986.27       162.29 o                         
  -2   3   9      26037.83      26868.74       422.73 o                         
  -1   3   9      14065.10      15128.66       294.62 o                         
   0   3   9      33110.54      34565.92       608.40 o                         
   1   3   9      15306.77      14796.35       324.06 o                         
   2   3   9      27140.78      25985.48       514.28 o                         
   3   3   9      32716.04      31710.79       792.69 o                         
  -3   4   9       4691.46       3785.80       147.95 o                         
  -2   4   9      32819.56      33217.75       558.77 o                         
  -1   4   9      18268.52      20408.61       297.85 o                         
   0   4   9       9642.46      10018.20       162.26 o                         
   1   4   9      17669.68      17232.53       320.32 o                         
   2   4   9      34216.09      33743.71       433.68 o                         
   3   4   9       5311.32       4740.00       103.32 o                         
   4   4   9       7870.67       8757.23       211.88 o                         
  -4   5   9       1142.19        738.21        76.52 o                         
  -3   5   9      19734.52      17730.15       511.65 o                         
  -2   5   9       4964.38       4935.53       168.20 o                         
  -1   5   9      21413.62      22917.47       363.31 o                         
   0   5   9         14.59        370.23        92.36 o                         
   1   5   9      21843.89      21695.16       404.47 o                         
   2   5   9       5174.92       5149.01       119.35 o                         
   3   5   9      19079.90      20263.10       320.82 o                         
   4   5   9       1167.42        725.81        78.40 o                         
   5   5   9       1729.61       1392.99        71.40 o                         
  -5   6   9       1193.39       1182.11        84.98 o                         
  -4   6   9      10228.18       9552.84       331.99 o                         
  -3   6   9       4800.85       4430.38       133.93 o                         
  -2   6   9       1994.31       2106.93        75.72 o                         
  -1   6   9       9461.30       9938.91       237.39 o                         
   0   6   9      33992.56      32582.01       728.31 o                         
   1   6   9       9714.97       9285.24       223.79 o                         
   2   6   9       2046.89       1899.65        87.08 o                         
   3   6   9       5885.50       4930.59       132.23 o                         
   4   6   9      10039.35       9159.24       248.92 o                         
   5   6   9       1260.07        914.59        90.40 o                         
   6   6   9        494.95        258.11        88.94 o                         
  -6   7   9       6518.92       5965.74       156.94 o                         
  -5   7   9      20924.95      18042.13       411.50 o                         
  -4   7   9      15550.95      15388.01       459.07 o                         
  -3   7   9       8084.79       6536.64       266.13 o                         
  -2   7   9       6244.55       6033.62       155.60 o                         
  -1   7   9       6605.05       6198.99       170.66 o                         
   0   7   9        289.30        351.00        72.18 o                         
   1   7   9       7213.29       6690.93       174.99 o                         
   2   7   9       5618.27       5586.13       127.17 o                         
   3   7   9       7319.84       6447.57       130.52 o                         
   4   7   9      15100.80      14781.64       377.87 o                         
   5   7   9      20390.03      19145.72       491.62 o                         
   6   7   9       6784.64       6054.86       200.12 o                         
   7   7   9       9318.13       9419.87       267.43 o                         
  -7   8   9       1093.09       1089.85       123.21 o                         
  -6   8   9       5532.53       5061.31       176.24 o                         
  -5   8   9      13629.66      12402.12       357.07 o                         
  -4   8   9       3997.62       3906.42       131.87 o                         
  -3   8   9       3068.74       2715.82       110.23 o                         
  -2   8   9      15426.74      14122.39       473.41 o                         
  -1   8   9       3913.99       4173.99       142.00 o                         
   0   8   9        128.47        310.32        91.77 o                         
   1   8   9       4585.87       3904.94       169.15 o                         
   2   8   9      15532.56      14811.50       322.28 o                         
   3   8   9       3342.44       3331.66       111.92 o                         
   4   8   9       3872.20       3640.77       133.02 o                         
   5   8   9      13081.64      11990.27       327.93 o                         
   6   8   9       5368.85       4910.62       164.13 o                         
   7   8   9       1274.14       1585.49       120.34 o                         
   8   8   9       2322.87       2253.89       121.02 o                         
   0   9   9      15320.25      14204.17       475.63 o                         
   1   9   9       5110.88       4966.42       153.01 o                         
   2   9   9         15.15        -92.65        92.65 o                         
   3   9   9       2128.33       2059.15       100.36 o                         
   4   9   9        582.68        362.74       116.34 o                         
   5   9   9      10090.60      10140.80       353.17 o                         
   6   9   9       9975.39       9856.26       346.85 o                         
   7   9   9       2668.74       2895.57       123.40 o                         
   8   9   9       2949.95       2964.93       131.02 o                         
   9   9   9      12485.51      11000.07       731.44 o                         
   0   1  10         54.17        -57.18        84.21 o                         
   1   1  10      35055.91      34131.91       661.50 o                         
  -1   2  10       6854.61       5690.45       162.16 o                         
   0   2  10      46182.59      43961.30       983.94 o                         
   1   2  10       6496.30       6020.28       151.00 o                         
   2   2  10      22402.04      22849.74       533.06 o                         
  -2   3  10       1154.25       1513.85        87.86 o                         
  -1   3  10      25850.88      27015.39       648.04 o                         
   0   3  10       2645.19       2441.39       116.58 o                         
   1   3  10      24886.87      22523.70       515.45 o                         
   2   3  10        999.23        474.33       106.61 o                         
   3   3  10        238.06        188.41        87.28 o                         
  -3   4  10      21802.08      22188.53       621.85 o                         
  -2   4  10       8691.27       9453.55       156.20 o                         
  -1   4  10       5903.20       5450.82       110.75 o                         
   0   4  10         67.27        -77.57        77.57 o                         
   1   4  10       5963.40       4959.74       154.33 o                         
   2   4  10       7648.95       7521.31       195.04 o                         
   3   4  10      21197.22      21114.67       458.94 o                         
   4   4  10      21350.40      19892.00       473.03 o                         
  -4   5  10       7927.36       7494.17       227.92 o                         
  -3   5  10       6528.56       6288.27       165.45 o                         
  -2   5  10      12347.09      12537.73       201.08 o                         
  -1   5  10       8570.38       8063.01       209.42 o                         
   0   5  10       7265.64       8187.23       200.73 o                         
   1   5  10       8037.18       7269.95       149.90 o                         
   2   5  10      12587.24      11953.71       268.36 o                         
   3   5  10       6057.35       6566.14       139.10 o                         
   4   5  10       7655.80       7508.22       186.95 o                         
   5   5  10      13415.00      12739.76       341.82 o                         
  -5   6  10       6120.08       5234.85       172.87 o                         
  -4   6  10       3074.66       2504.92       132.92 o                         
  -3   6  10       1531.93       1406.00        81.58 o                         
  -2   6  10         20.08         45.16        80.13 o                         
  -1   6  10      17409.26      17975.88       415.98 o                         
   0   6  10        191.77        231.13        76.26 o                         
   1   6  10      16481.88      16790.06       281.95 o                         
   2   6  10         86.92        -74.36        81.01 o                         
   3   6  10       1530.90       1487.83        85.35 o                         
   4   6  10       2961.00       2460.35        93.76 o                         
   5   6  10       6226.29       5917.89       137.07 o                         
   6   6  10      15675.30      15518.65       460.83 o                         
  -6   7  10      11413.17      10381.71       363.54 o                         
  -5   7  10         11.89        116.53        95.07 o                         
  -4   7  10       7166.80       6696.94       264.94 o                         
  -3   7  10       5174.79       4875.51       144.18 o                         
  -2   7  10      11033.98      11178.30       284.83 o                         
  -1   7  10      12884.59      12670.24       310.27 o                         
   0   7  10      10918.88      10894.90       337.23 o                         
   1   7  10      13049.82      12329.59       330.98 o                         
   2   7  10       9971.69       9181.87       228.98 o                         
   3   7  10       4836.65       4258.44       170.64 o                         
   4   7  10       6745.87       6530.67       196.72 o                         
   5   7  10         50.63        151.30        94.42 o                         
   6   7  10      12497.52      11212.07       328.25 o                         
   7   7  10         87.11        133.37       105.65 o                         
  -7   8  10       1177.28       1066.48       120.99 o                         
  -6   8  10       1067.40       1008.35       119.44 o                         
  -5   8  10        620.66        756.28       106.73 o                         
  -4   8  10       8894.64       8778.41       257.74 o                         
  -3   8  10      13793.82      14379.66       426.72 o                         
  -2   8  10       3336.31       3246.05       142.07 o                         
  -1   8  10       2593.81       2262.46       113.99 o                         
   0   8  10       1764.49       1430.88        95.90 o                         
   1   8  10       3075.40       2557.86        95.25 o                         
   2   8  10       2921.09       2794.09       104.27 o                         
   3   8  10      14887.14      14466.89       488.84 o                         
   4   8  10       9544.64       8498.67       292.43 o                         
   5   8  10        786.64        778.32        90.33 o                         
   6   8  10       1100.37        946.35       111.41 o                         
   7   8  10       1025.37        948.46       120.16 o                         
   8   8  10       7114.07       6931.84       232.24 o                         
  -8   9  10       5739.18       6120.01       251.25 o                         
  -7   9  10       2041.24       2234.57       132.46 o                         
  -6   9  10        993.38        949.47       119.83 o                         
  -5   9  10       9080.39       8708.60       372.71 o                         
  -4   9  10       3680.22       4260.73       170.42 o                         
  -3   9  10      15224.92      14770.93       497.37 o                         
  -2   9  10        642.65        572.53        96.34 o                         
  -1   9  10       2293.47       2334.53       134.28 o                         
   0   9  10      18859.36      20447.88       581.21 o                         
   1   9  10       2174.86       2093.13       103.95 o                         
   2   9  10        582.35        302.10        95.53 o                         
   3   9  10      15044.71      15289.60       460.01 o                         
   4   9  10       4107.39       3982.63       167.27 o                         
   5   9  10       9130.12       8554.84       371.64 o                         
   6   9  10       1004.63        801.93       117.13 o                         
   7   9  10       1735.45       1912.24       123.47 o                         
   8   9  10       5333.89       5615.71       214.47 o                         
   9   9  10         35.10       -143.27       143.27 o                         
   0  10  10       8539.19       9811.94       346.82 o                         
   1  10  10       4508.17       5419.34       156.30 o                         
   2  10  10        845.93       1468.89       120.44 o                         
   3  10  10         13.52        -91.60        98.95 o                         
   4  10  10       4337.02       4239.02       200.19 o                         
   5  10  10       5852.50       5949.95       227.21 o                         
   6  10  10      11384.69      10545.30       366.59 o                         
   7  10  10       1138.01       1241.19       141.70 o                         
   8  10  10        777.30        674.90       144.11 o                         
   0   1  11       5222.57       4232.89       123.42 o                         
   1   1  11      42678.82      41505.94       776.73 o                         
  -1   2  11       2143.25       2196.65        72.00 o                         
   0   2  11      11055.27      11356.65       285.94 o                         
   1   2  11       2501.54       2538.73        83.11 o                         
   2   2  11       4846.76       4132.95        97.26 o                         
  -2   3  11       4883.92       4458.23       112.99 o                         
  -1   3  11      12260.30      11301.99       341.25 o                         
   0   3  11         22.04        -68.24        68.24 o                         
   1   3  11      13590.88      12351.40       277.10 o                         
   2   3  11       5189.46       4577.03       126.05 o                         
   3   3  11       6583.35       5701.91       176.04 o                         
  -3   4  11       4596.68       4640.43       126.83 o                         
  -2   4  11       3548.75       3686.32       128.27 o                         
  -1   4  11       6081.47       5482.37       148.28 o                         
   0   4  11      23850.25      24663.74       496.49 o                         
   1   4  11       6684.65       5654.73       135.36 o                         
   2   4  11       3825.11       3703.53       113.20 o                         
   3   4  11       4996.20       4801.86       184.36 o                         
   4   4  11       1812.90       1560.93        89.57 o                         
  -4   5  11      12486.26      12087.84       295.36 o                         
  -3   5  11       9514.52       9075.12       285.50 o                         
  -2   5  11       7969.29       7941.07       172.65 o                         
  -1   5  11       1254.62        991.32        89.60 o                         
   0   5  11      19556.09      19240.48       522.61 o                         
   1   5  11       1476.76       1685.19       121.37 o                         
   2   5  11       8522.74       7896.64       194.05 o                         
   3   5  11      10671.68      10298.05       272.29 o                         
   4   5  11      12635.01      12469.37       282.56 o                         
   5   5  11         11.21        -42.59        88.94 o                         
  -5   6  11       9545.58       9595.60       342.67 o                         
  -4   6  11       2786.37       2853.61       130.37 o                         
  -3   6  11       3099.10       2712.95       111.35 o                         
  -2   6  11      26546.31      27380.20       434.18 o                         
  -1   6  11       8943.95       9231.92       224.23 o                         
   0   6  11        524.36        383.26       111.30 o                         
   1   6  11       8020.05       8657.19       208.97 o                         
   2   6  11      27783.87      26846.16       574.43 o                         
   3   6  11       3409.72       3224.61       116.72 o                         
   4   6  11       2774.88       2540.76       108.99 o                         
   5   6  11      10137.57      10221.76       329.95 o                         
   6   6  11       2513.83       2431.17        97.20 o                         
  -6   7  11       3899.53       3932.49       157.17 o                         
  -5   7  11       8765.89       8041.84       281.52 o                         
  -4   7  11       3528.93       3450.35       131.45 o                         
  -3   7  11       4035.00       4154.89       166.05 o                         
  -2   7  11       5652.51       5921.14       157.98 o                         
  -1   7  11       3446.45       3467.97       126.23 o                         
   0   7  11      26463.32      26588.84       632.52 o                         
   1   7  11       3305.56       3497.29       132.14 o                         
   2   7  11       5128.86       5511.13       167.91 o                         
   3   7  11       4546.56       5022.66       130.17 o                         
   4   7  11       2703.62       2756.68       112.99 o                         
   5   7  11       8948.02       8437.07       251.72 o                         
   6   7  11       4585.20       4891.20       149.43 o                         
   7   7  11       3462.83       3396.79       136.62 o                         
  -7   8  11       4146.35       4378.84       158.23 o                         
  -6   8  11         43.48         44.49       124.94 o                         
  -5   8  11       2639.32       2383.79       129.59 o                         
  -4   8  11       6905.29       6267.77       177.49 o                         
  -3   8  11       5384.41       5008.30       181.59 o                         
  -2   8  11        716.56        594.30       109.47 o                         
  -1   8  11        597.73        532.56       121.32 o                         
   0   8  11      11965.44      12885.61       332.90 o                         
   1   8  11        661.33        380.62       112.73 o                         
   2   8  11        793.55        888.98       106.13 o                         
   3   8  11       5552.97       6699.19       286.82 o                         
   4   8  11       7270.11       6905.12       247.90 o                         
   5   8  11       2512.50       2397.78       125.10 o                         
   6   8  11         43.75         92.97       111.50 o                         
   7   8  11       3859.22       4024.09       156.16 o                         
   8   8  11       8135.13       7692.23       289.63 o                         
  -7   9  11        429.13        491.89       142.80 o                         
  -6   9  11       1331.01       1481.43       138.61 o                         
  -5   9  11       2555.06       2673.63       143.62 o                         
  -4   9  11       4684.52       4889.53       193.44 o                         
  -3   9  11        559.88        580.17       118.22 o                         
  -2   9  11       7972.40       8001.81       239.21 o                         
  -1   9  11       6040.42       6502.82       186.27 o                         
   0   9  11        234.63        409.23       137.24 o                         
   1   9  11       6171.24       7606.67       172.41 o                         
   2   9  11       7332.49       8109.05       272.35 o                         
   3   9  11        639.29        779.46       113.80 o                         
   4   9  11       4065.68       4193.04       158.69 o                         
   5   9  11       2418.98       3208.91       144.94 o                         
   6   9  11       1488.14       1262.32       128.16 o                         
   7   9  11        524.46        858.39       146.63 o                         
  -6  10  11       5544.24       5918.78       214.56 o                         
  -5  10  11       1963.08       2463.93       133.77 o                         
  -4  10  11       2161.65       2228.67       126.41 o                         
  -3  10  11       2173.84       2486.15       149.02 o                         
  -2  10  11       2972.23       3314.01       147.58 o                         
  -1  10  11        405.21        454.10       138.34 o                         
   0  10  11         15.30         67.72       130.41 o                         
   1  10  11        391.78        628.65       129.20 o                         
   2  10  11       2403.21       2896.08       148.37 o                         
   3  10  11       1785.88       1821.58       118.02 o                         
   4  10  11       2158.57       1825.37       131.43 o                         
   5  10  11       1914.03       2469.13       172.36 o                         
   6  10  11       6121.26       6284.60       199.18 o                         
   0  11  11         58.45        664.38       195.74 o                         
   1  11  11       4788.47       6675.42       162.83 o                         
   2  11  11       7555.98       9294.47       292.90 o                         
   3  11  11       5698.95       7035.76       255.39 o                         
   4  11  11       4192.05       5346.50       235.40 o                         
   0   0  12       7765.75       7257.79       305.35 o                         
   0   1  12       1010.61       1590.83        98.28 o                         
   1   1  12       1202.11       1494.49       106.78 o                         
  -1   2  12       1145.43       1193.80       121.41 o                         
   0   2  12       1326.06       1207.54        99.28 o                         
   1   2  12       1166.76       1206.80        89.84 o                         
   2   2  12      22983.22      22040.90       532.73 o                         
  -2   3  12      14949.19      14517.46       457.49 o                         
  -1   3  12        118.32       -103.57       103.57 o                         
   0   3  12        430.31        293.12       113.47 o                         
   1   3  12        102.70        195.07        98.07 o                         
   2   3  12      14829.09      14093.78       307.80 o                         
   3   3  12      34336.37      33572.19       830.85 o                         
  -3   4  12        304.48        356.18       102.29 o                         
  -2   4  12       1480.06       1328.30        95.25 o                         
  -1   4  12      13960.48      13608.68       277.24 o                         
   0   4  12      28352.54      27784.13       749.47 o                         
   1   4  12      13952.58      12359.90       280.36 o                         
   2   4  12       1297.61       1117.11       104.05 o                         
   3   4  12        325.71         45.50       100.36 o                         
   4   4  12       3793.84       3803.60       154.50 o                         
  -4   5  12       2163.95       2439.85       122.90 o                         
  -3   5  12       4044.27       4053.35       141.81 o                         
  -2   5  12        984.24       1133.14       119.78 o                         
  -1   5  12      11918.47      12590.63       311.45 o                         
   0   5  12       5216.41       4683.48       135.38 o                         
   1   5  12      12391.01      11774.24       265.62 o                         
   2   5  12        962.92        705.95       119.54 o                         
   3   5  12       4125.27       4486.16       153.51 o                         
   4   5  12       1520.12       1364.34       103.90 o                         
   5   5  12       9659.69       9191.02       304.74 o                         
  -5   6  12        388.73        433.08       102.93 o                         
  -4   6  12       5989.91       5750.35       184.10 o                         
  -3   6  12      14447.16      14961.41       386.89 o                         
  -2   6  12       1045.80        883.63        96.11 o                         
  -1   6  12        726.17        810.62       108.63 o                         
   0   6  12       9201.80       8639.89       216.34 o                         
   1   6  12        596.53        739.50       110.54 o                         
   2   6  12       1018.38       1020.33       117.83 o                         
   3   6  12      14008.86      14081.21       368.84 o                         
   4   6  12       5847.88       5566.88       235.90 o                         
   5   6  12        345.22        312.60        97.55 o                         
   6   6  12       3821.94       3739.43       155.44 o                         
  -6   7  12       8733.90       9060.19       357.12 o                         
  -5   7  12       2686.96       2731.43       122.02 o                         
  -4   7  12       2640.30       2707.06       168.66 o                         
  -3   7  12        112.17        319.75       105.51 o                         
  -2   7  12       1777.19       1559.12       121.04 o                         
  -1   7  12      10475.98      11725.34       230.44 o                         
   0   7  12          2.80       -102.04       114.68 o                         
   1   7  12      10454.21      11273.70       294.26 o                         
   2   7  12       2005.08       1661.08       127.51 o                         
   3   7  12        184.63         58.09       119.63 o                         
   4   7  12       2298.84       2513.45       122.80 o                         
   5   7  12       2709.80       2517.14       125.29 o                         
   6   7  12       8641.28       9165.27       408.47 o                         
   7   7  12         10.46       -135.02       135.02 o                         
  -7   8  12       6758.82       7463.68       308.08 o                         
  -6   8  12       1176.65       1175.26       128.66 o                         
  -5   8  12      11918.40      11436.29       356.81 o                         
  -4   8  12        805.39        624.23       112.40 o                         
  -3   8  12         12.75        117.54       126.97 o                         
  -2   8  12        796.41        986.06       118.06 o                         
  -1   8  12       8250.95       9582.91       211.06 o                         
   0   8  12       7257.59       7649.62       149.48 o                         
   1   8  12       7913.53       9022.57       263.76 o                         
   2   8  12        767.69        814.39       123.06 o                         
   3   8  12          7.21        105.28       113.26 o                         
   4   8  12        722.99        754.42       114.13 o                         
   5   8  12      11863.20      11884.64       464.72 o                         
   6   8  12        958.57       1086.87       129.28 o                         
   7   8  12       6891.02       8157.27       216.01 o                         
  -6   9  12       7114.71       8055.59       271.12 o                         
  -5   9  12       4292.09       3958.66       190.92 o                         
  -4   9  12       2555.09       2576.56       139.17 o                         
  -3   9  12       3204.41       3904.76       154.35 o                         
  -2   9  12       4545.98       4748.42       157.39 o                         
  -1   9  12       4165.53       4467.24       140.60 o                         
   0   9  12        154.31        281.98       121.89 o                         
   1   9  12       4085.23       4288.30       157.47 o                         
   2   9  12       4577.40       5330.99       171.90 o                         
   3   9  12       3196.26       3741.86       150.62 o                         
   4   9  12       2669.14       2473.81       132.23 o                         
   5   9  12       4050.89       3850.57       186.38 o                         
   6   9  12       7089.57       8113.17       249.93 o                         
  -4  10  12        133.33        190.00       137.25 o                         
  -3  10  12        931.89       1211.88       140.03 o                         
  -2  10  12      10380.56      12607.95       352.75 o                         
  -1  10  12       6195.77       6915.18       231.61 o                         
   0  10  12        256.44        428.15       138.44 o                         
   1  10  12       6280.27       7972.43       258.32 o                         
   2  10  12      10533.49      13801.99       389.75 o                         
   3  10  12       1321.84       1509.88       141.12 o                         
   4  10  12        185.71        217.50       131.93 o                         
   0  11  12       1164.06       1393.83       149.67 o                         
   0   1  13       2707.66       2776.45       123.45 o                         
   1   1  13      33281.93      32605.47       820.16 o                         
  -1   2  13        841.15        915.38       127.64 o                         
   0   2  13      18309.24      17893.78       503.95 o                         
   1   2  13        968.09       1310.24       102.49 o                         
   2   2  13       3272.61       3232.20       150.27 o                         
  -2   3  13       3191.41       3042.63       115.36 o                         
  -1   3  13       3381.33       3593.81       138.07 o                         
   0   3  13       1110.08        906.29       109.37 o                         
   1   3  13       3030.38       3002.45       120.42 o                         
   2   3  13       3040.98       3179.74       122.01 o                         
   3   3  13       8596.65       8111.14       196.35 o                         
  -3   4  13       1431.19       1464.95       114.93 o                         
  -2   4  13       3556.16       4307.69       134.71 o                         
  -1   4  13       3249.34       2610.14       122.85 o                         
   0   4  13       2122.83       2188.73       114.08 o                         
   1   4  13       3237.38       2837.56       120.12 o                         
   2   4  13       3153.67       3533.05       121.69 o                         
   3   4  13       1374.63       1275.59       108.69 o                         
   4   4  13       3959.04       4285.00       168.49 o                         
  -4   5  13      17438.56      17920.14       584.26 o                         
  -3   5  13       4434.89       4490.62       157.47 o                         
  -2   5  13       4632.42       4517.53       163.43 o                         
  -1   5  13       1452.13       1298.19       107.95 o                         
   0   5  13       4830.58       4779.07       166.16 o                         
   1   5  13       1141.10       1073.78       120.52 o                         
   2   5  13       4602.98       5271.42       161.95 o                         
   3   5  13       4252.26       4424.39       159.43 o                         
   4   5  13      17994.60      17674.66       542.54 o                         
   5   5  13        144.23        127.93       105.74 o                         
  -5   6  13       4901.47       5337.66       182.72 o                         
  -4   6  13       3441.35       3381.87       157.49 o                         
  -3   6  13       4234.03       3691.89       159.49 o                         
  -2   6  13      10524.50      11400.23       300.28 o                         
  -1   6  13        677.42        834.89       115.68 o                         
   0   6  13        498.79        531.06       115.18 o                         
   1   6  13        724.52        684.00       119.75 o                         
   2   6  13      10032.01       9079.41       257.16 o                         
   3   6  13       3831.94       4141.05       153.11 o                         
   4   6  13       3622.34       4122.76       173.42 o                         
   5   6  13       5275.26       5331.86       171.40 o                         
   6   6  13       1232.42       1167.91       144.80 o                         
  -6   7  13       3852.44       4775.30       235.39 o                         
  -5   7  13        138.97        118.32       112.43 o                         
  -4   7  13       4725.60       4899.52       209.28 o                         
  -3   7  13       1211.65       1082.69       110.51 o                         
  -2   7  13       5702.02       6963.84       180.80 o                         
  -1   7  13        284.94         66.14       120.24 o                         
   0   7  13      16741.36      17543.47       459.64 o                         
   1   7  13        241.09        122.56       115.84 o                         
   2   7  13       5679.17       6405.69       191.63 o                         
   3   7  13       1173.63       1081.24       126.29 o                         
   4   7  13       5459.38       5639.83       204.75 o                         
   5   7  13        143.74         88.83       111.32 o                         
   6   7  13       3254.56       4000.85       175.35 o                         
  -5   8  13       4984.72       5211.07       267.34 o                         
  -4   8  13       1470.82       1480.00       133.71 o                         
  -3   8  13       4826.81       5279.39       242.33 o                         
  -2   8  13       5963.58       5980.97       183.33 o                         
  -1   8  13       4051.24       4167.84       152.49 o                         
   0   8  13      11931.73      12916.22       386.25 o                         
   1   8  13       3796.19       3897.84       140.37 o                         
   2   8  13       5379.63       5194.29       219.28 o                         
   3   8  13       4831.40       4928.00       214.15 o                         
   4   8  13       1520.86       1503.08       142.00 o                         
   5   8  13       5339.71       6020.09       257.89 o                         
  -3   9  13       2360.30       2016.54       152.60 o                         
  -2   9  13       4584.60       5387.19       197.28 o                         
  -1   9  13       4210.32       4329.05       150.93 o                         
   0   9  13       1465.43       1751.53       137.31 o                         
   1   9  13       3954.24       4573.68       170.68 o                         
   2   9  13       4576.39       5685.19       229.31 o                         
   3   9  13       2114.27       2095.99       143.00 o                         
   0   1  14          2.96         52.25       143.88 o                         
   1   1  14       2856.14       2747.45       142.14 o                         
  -1   2  14       1198.52        984.57       123.99 o                         
   0   2  14      29242.82      29451.84       802.77 o                         
   1   2  14       1584.72       1552.94       115.24 o                         
   2   2  14       1115.77       1116.39       117.42 o                         
  -2   3  14       2166.84       1999.46       130.82 o                         
  -1   3  14       6489.34       6703.58       216.30 o                         
   0   3  14        232.66        299.64       130.93 o                         
   1   3  14       6440.63       6399.63       213.40 o                         
   2   3  14       2054.23       1664.79       122.71 o                         
   3   3  14        402.92        597.06       107.66 o                         
  -3   4  14       8024.21       8867.09       239.97 o                         
  -2   4  14       3600.69       3582.76       176.85 o                         
  -1   4  14       4974.00       5029.83       193.02 o                         
   0   4  14          4.01       -124.81       124.81 o                         
   1   4  14       5231.28       4708.36       169.72 o                         
   2   4  14       4268.11       4369.15       168.16 o                         
   3   4  14       8538.69       8454.28       238.10 o                         
   4   4  14       3069.64       3041.54       134.71 o                         
  -4   5  14       3925.35       3534.99       152.49 o                         
  -3   5  14       1431.52       1088.07       110.97 o                         
  -2   5  14       7021.47       7652.78       261.70 o                         
  -1   5  14       5253.50       6501.97       236.55 o                         
   0   5  14       4501.69       4354.59       150.34 o                         
   1   5  14       5473.35       5662.33       243.14 o                         
   2   5  14       7340.08       7993.79       267.81 o                         
   3   5  14       1897.10       2027.23       140.09 o                         
   4   5  14       4042.91       4142.07       194.82 o                         
   5   5  14       2514.00       2024.43       132.59 o                         
  -5   6  14       4984.81       5832.12       236.99 o                         
  -4   6  14       1654.92       1628.88       118.91 o                         
  -3   6  14        401.59        491.45       115.97 o                         
  -2   6  14         39.36         13.34       110.70 o                         
  -1   6  14      12088.24      13090.40       356.38 o                         
   0   6  14         23.14        166.80       119.86 o                         
   1   6  14      12628.69      14125.99       525.40 o                         
   2   6  14         52.68         40.95       123.76 o                         
   3   6  14        442.82        458.30       127.45 o                         
   4   6  14       1764.24       1739.20       125.15 o                         
   5   6  14       5028.29       6053.10       296.50 o                         
  -4   7  14       2676.21       2660.84       132.39 o                         
  -3   7  14       1336.13       1783.40       125.11 o                         
  -2   7  14       2321.55       2350.87       138.02 o                         
  -1   7  14       4408.83       4861.38       182.17 o                         
   0   7  14       1959.50       1605.66       138.68 o                         
   1   7  14       4504.33       5221.24       193.51 o                         
   2   7  14       2229.18       2085.72       135.95 o                         
   3   7  14       1498.95       2110.02       139.54 o                         
   4   7  14       2831.29       2941.98       161.46 o                         
  -2   8  14       1206.02       1468.33       137.91 o                         
  -1   8  14       1174.84       1049.96       130.89 o                         
   0   8  14       1118.38        998.10       145.14 o                         
   1   8  14        918.00        865.53       126.45 o                         
   2   8  14       1468.93       1547.61       150.80 o                         
   0   1  15         48.19        -82.45       173.37 o                         
   1   1  15       4394.37       5376.18       190.28 o                         
  -1   2  15       5122.93       4813.21       150.90 o                         
   0   2  15        230.78        350.72       121.16 o                         
   1   2  15       5366.04       4970.87       197.58 o                         
   2   2  15         55.71        183.17       125.67 o                         
  -2   3  15      12059.33      11291.81       306.88 o                         
  -1   3  15       2464.15       2291.23       168.57 o                         
   0   3  15       9697.94       8891.72       357.24 o                         
   1   3  15       2221.51       2030.84       125.49 o                         
   2   3  15      11974.55      10958.84       386.23 o                         
   3   3  15      12187.15      12658.50       425.64 o                         
  -3   4  15        794.32        715.78       130.20 o                         
  -2   4  15       7058.60       7525.61       314.16 o                         
  -1   4  15       2420.11       3226.00       163.94 o                         
   0   4  15         54.25        -55.07       109.04 o                         
   1   4  15       2236.18       2062.81       141.28 o                         
   2   4  15       6841.94       7218.99       183.35 o                         
   3   4  15        807.88        908.38       115.84 o                         
   4   4  15       2518.31       2539.03       150.98 o                         
  -3   5  15        167.99        213.19       134.23 o                         
  -2   5  15       3417.15       3660.97       150.20 o                         
  -1   5  15       3700.88       4003.06       175.54 o                         
   0   5  15         17.48        148.57       129.84 o                         
   1   5  15       3717.35       3637.68       167.96 o                         
   2   5  15       2925.91       2845.01       144.13 o                         
   3   5  15        192.21        344.42       147.30 o                         
  -2   6  15        435.81        388.61       131.55 o                         
  -1   6  15        885.80        968.30       128.13 o                         
   0   6  15       4681.43       6194.67       206.60 o                         
   1   6  15        689.00        507.67       124.42 o                         
   2   6  15        391.07        325.53       119.52 o                         
   0   0  16       7689.53       7240.78       572.76 o                         
   0   1  16       9442.77      10459.86       363.29 o                         
   1   1  16        962.68        820.85       159.34 o                         
  -1   2  16       3169.08       3143.65       176.68 o                         
   0   2  16         20.33        -93.36       138.05 o                         
   1   2  16       3250.61       2844.20       170.64 o                         
   2   2  16       5311.38       4712.33       199.92 o                         
   0   3  16       3789.30       2754.44       176.54 o                         
                                                                                
